# Supplementary material for: TLR7 agonist, DSP-0509, with radiation combination therapy enhances anti-tumor activity and modulates T cell dependent immune activation
Source: BMC Immunol. 2024 Jul 25;25:48. doi: 10.1186/s12865-024-00643-x (PMC11270965; doi:10.1186/s12865-024-00643-x)
Supplement: Supplementary file 1 — Supplementary Material 1 [file 12865_2024_643_MOESM1_ESM.xlsx]

## Sheet: Sheet1
Pre		1w
gene	AUROC	gene	AUROC
Havcr2	0.68	Pdcd1	0.75
Cd274	0.67	Klrg1	0.7
TAF4B	0.64	Il10	0.69
CD247	0.62	Ifit2	0.68
Cd80	0.62	Cd3g	0.65
Il12a	0.62	Eif2ak2	0.65
Itgam	0.6	Prdm1	0.64
Il6	0.59	Cd3e	0.64
