# Supplementary material for: TLR7 agonist, DSP-0509, with radiation combination therapy enhances anti-tumor activity and modulates T cell dependent immune activation
Source: BMC Immunol. 2024 Jul 25;25:48. doi: 10.1186/s12865-024-00643-x (PMC11270965; doi:10.1186/s12865-024-00643-x)
Supplement: Supplementary file 2 — Supplementary Material 2 [file 12865_2024_643_MOESM2_ESM.xlsx]

## Sheet: Primer list for tumor
Refseq RNA	gene symbol	gene name	gene cluster name	Fw primer name	Fw START	Fw seq	Rev primer name	Rev START	Rev seq	Taxonomy
NM_145211	Oas1a	2'-5' oligoadenylate synthetase 1A	IFN signature	mOas1a_F		TTCATGGTGGCCCAACGCCC	mOas1a_R		TGCTGGAAGTATTAACATGACCCAGGA	mouse
NM_001083925	Oas1b	2'-5' oligoadenylate synthetase 1B	IFN signature	mOas1b_F		AGAACCATCTCCCGGACACCAGC	mOas1b_R		TGCCTTTGCCCTTGACCCCTTT	mouse
NM_033541	Oas1c	2'-5' oligoadenylate synthetase 1C	IFN signature	mOas1c_F		TGTGATGGGCGGCTCCTATGATG	mOas1c_R		TCCTCAACGAACTCTCCCCGTC	mouse
NM_145227	Oas2	2'-5' oligoadenylate synthetase 2	IFN signature	mOas2_F		CGTCAAGGGAGGATCCACTGCC	mOas2_R		GGACGAACTGGGAGCGGTTGG	mouse
NM_145226	Oas3	2'-5' oligoadenylate synthetase 3	IFN signature	mOas3_F		GCCACAACGCTCGCTGGGAT	mOas3_R		CAGCGGCCTTTACCGGCCAT	mouse
NM_011882	Rnasel	ribonuclease L (2', 5'-oligoisoadenylate synthetase-dependent)	IFN signature	mRnasel_F		AGGATCACGTATGGGACAGCCCT	mRnasel_R		AGCGTCAATCCGGGCACAGC	mouse
NM_011163	Eif2ak2	eukaryotic translation initiation factor 2-alpha kinase 2	IFN signature	mEif2ak2_F		AGGCAAAGCAGTTGGCTGCGA	mEif2ak2_R		GTTCCGGCAGTTTTCGGCGG	mouse
NM_010846	Mx1	myxovirus (influenza virus) resistance 1	IFN signature	mMx1_F		TGTGATGCGGAACCTGGTGTATCC	mMx1_R		GATGTCCTGCTGACCTCTGCACTTGA	mouse
NM_010259	Gbp2b	guanylate binding protein 2b	IFN signature	mGbp1_F		AGAGTGGATACAGGAGGACCAGC	mGbp1_R		ACCAGGCTTTTTAGACGTGGCCC	mouse
NM_010260	Gbp2	guanylate binding protein 2	IFN signature	mGbp2_F		GCACTCTGCAGCCAGCCTCA	mGbp2_R		CCAGGGTGGTTTCTTTTTGTCTCTGA	mouse
NM_008331	Ifit1	interferon-induced protein with tetratricopeptide repeats 1	IFN signature	mIfit1_F		AGAGCAGAGAGTCAAGGCAGGT	mIfit1_R		TGGTCACCATCAGCATTCTCTCCCA	mouse
NM_008332	Ifit2	interferon-induced protein with tetratricopeptide repeats 2	IFN signature	mIfit2_F		TCATTGGCCACGCACCCTTCG	mIfit2_R		TCCTGCTTCTGTGCAGCACCTCTA	mouse
NM_010501	Ifit3	interferon-induced protein with tetratricopeptide repeats 3	IFN signature	mIfit3_F		GCTCAGCCCACACCCAGCTTT	mIfit3_R		CAGAGATTCCCGGTTGACCTCACTCA	mouse
NM_008337	Ifng	interferon gamma	cytokine	mIfng_F		TGCCAAGTTTGAGGTCAACAACCC	mIfng_R		CCACCCCGAATCAGCAGCGA	mouse
NM_013693	Tnf	tumor necrosis factor	cytokine	mTnf_F		CGGGGTGATCGGTCCCCAAA	mTnf_R		GTGGTTTGCTACGACGTGGGCT	mouse
NM_009425	Tnfsf10	tumor necrosis factor (ligand) superfamily, member 10	Cytokine	mTnfsf10_F		GGGCCCTGAAGGACCTCAGCTT	mTnfsf10_R		GTCCTGCAGCTGCTTCATCTCGTTG	mouse
NM_031168	Il6	interleukin 6	cytokine	mIl6_F		CCTCTCTGCAAGAGACTTCCATCCA	mIl6_R		AGGGAAGGCCGTGGTTGTCAC	mouse
NM_008351	Il12a	interleukin 12a	cytokine	mIl12a_F		AGGTCAGCGTTCCAACAGCCT	mIl12a_R		GGTGGCCAAAAAGAGGAGGTAGCG	mouse
NM_010548	Il10	interleukin 10	cytokine	mIl10_F	353	CCCCAGGCAGAGAAGCATGGC	mIl10_R	460	GGGGAGAAATCGATGACAGCGCC	mouse
NM_008587	Mertk	c-mer proto-oncogene tyrosine kinase	TAM signal	mMertk_F	47	GCGATGGTTCTGGCCCCACTG	mMertk_R	120	TTCTCGGCAGTGCCTCCACTC	mouse
NM_010508	Ifnar1	interferon (alpha and beta) receptor 1	TAM signal	mIfnar1_F	498	CTACACAGCTCACATGAGCCCCC	mIfnar1_R	604	CCAGTGCCCACATGTTCCCGT	mouse
NM_011173	Pros1	protein S (alpha)	TAM signal	mPros1_F	100	GGGTCCTGAGCGCACGCTTT	mPros1_R	191	AGCACGCTCTTTGGACAAGAAGTT	mouse
NM_009896	Socs1	suppressor of cytokine signaling 1	TAM signal	mSocs1_F	98	TGCCGCCAGCGCAGC	mSocs1_R	181	CTGCCACCTGGTTGCGTGCT	mouse
NM_007707	Socs3	suppressor of cytokine signaling 3	TAM signal	mSocs3_F	360	GCACGGGGAGCCCCTTTGTA	mSocs3_R	501	CCCGGGGAGCTAGTCCCGAA	mouse
NM_007648	Cd3e	CD3 antigen, epsilon polypeptide	T cell marker	mCd3e_F	499	GCCAAGCCTGTGACCCGAGG	mCd3e_R	607	GGCCTTTGCGGATGGGCTCATAG	mouse
NM_009850	Cd3g	CD3 antigen, gamma polypeptide	T cell marker	mCd3g_F	531	TGGAGTTCGCCAGTCAAGAGCTTC	mCd3g_R	612	TTCCCGGTCCTTGAGGGGCT	mouse
NM_013487	Cd3d	CD3 antigen, delta polypeptide	T cell marker	mCd3d_F	13	CCCATGAGTCTGTTGGCGGAGG	mCd3d_R	162	GGGCTCCCTTGGGGGAGAACA	mouse
NM_013488	Cd4	CD4 antigen	T cell marker	mCd4_F	286	ACTGCCCTGCGAGAGTTCCCA	mCd4_R	407	ACTGCGAAGGCGAACCTCCTCT	mouse
NM_009857	Cd8a	CD8 antigen, alpha chain	T cell marker	mCd8a_F	662	GGCCCCGTGGCTCAGTGAAG	mCd8a_R	805	TCCTGTCTGACTAGCGGCTGTGG	mouse
NM_031162	Cd247	CD247 antigen	T cell marker	mCd247_F	528	GCACAAAAGGCGAGAGGCGG	mCd247_R	676	TTCACCTTTGGGGCGGGCTC	mouse
NM_008339	Cd79b	CD79B antigen	B cell marker	mCd79b_F	101	TGCTCTTCTCAGGTGAGCCGGT	mCd79b_R	207	GGCTGCAAACCTCGGGTGCT	mouse
NM_009844	Cd19	CD19 antigen	B cell marker	mCd19_F	1408	TGAGGAGCTGGCCCAACCAGT	mCd19_R	1511	AGGACTGGGACCCAAGCGAGG	mouse
NM_010875	Ncam1	neural cell adhesion molecule 1	NK cell marker	mNcam1_F	2300	TCCGGCAGTGACCACGTCAT	mNcam1_R	2448	AGGGTGGCTGGGATGGCCG	mouse
NM_010188	Fcgr3	Fc receptor, IgG, low affinity III	NK cell marker	mFcgr3_F	122	TCTGCTGCTGTTTGCTTTTGCAG	mFcgr3_R	254	AGGGTTGTGGGTCCCTTCGCA	mouse
NM_010654	Klrd1	killer cell lectin-like receptor, subfamily D, member 1	NK cell marker	mKlrd1_F	21	ATGGCAGTTTCTAGGATCACTCGGTGG	mKlrd1_R	169	ACAGTGGTGGTTGGAGAAGGTGT	mouse
NM_010652	Klrc1	killer cell lectin-like receptor subfamily C, member 1	NK cell marker	mKlrc1_F	68	AACCAAGGGGTCCTCGCAGC	mKlrc1_R	197	GATGGAAAACCTTTGCAGGGGCA	mouse
NM_009841	Cd14	CD14 antigen	Macrophage marker	mCd14_F	157	ACCGACCATGGAGCGTGTGCT	mCd14_R	245	CCTCGTCTAGCTCGCAGGGC	mouse
NM_021293	Cd33	CD33 antigen	Macrophage marker	mCd33_F	811	CTGTGGGGGAGGCAACGGTC	mCd33_R	954	TGGAGTCCTGCTGATGAGCCTTGA	mouse
NM_009853	Cd68	CD68 antigen	Macrophage marker	mCd68_F	389	ACACGTGGGCCAACGGCTC	mCd68_R	512	CCCCAAGCCCTCTTTAAGCCCC	mouse
NM_007779	Csf1r	colony stimulating factor 1 receptor	Macrophage marker	mCsf1r_F	2708	TCAAGGGCAATGTGCTGCCTGT	mCsf1r_R	2851	GGATGCCGGGGTAGGGGTTCA	mouse
NM_021334	Itgax	integrin alpha X	DC marker	mItgax_F	70	AGCCTTTCTTCTGCTGTTGGGGTT	mItgax_R	168	TGTCCGAACTCAGCACCGTCCA	mouse
NM_011073	Prf1	perforin 1 (pore forming protein)	Cytotoxic factor	mPrf1_F	471	AGGCAAACATGCGCGCCTCC	mPrf1_R	602	CCAGGCGAAAACTGTACATGCGAC	mouse
NM_010177	Fasl	Fas ligand (TNF superfamily, member 6)	Cytotoxic factor	mFasl_F	546	CCGTGAGTTCACCAACCAAAGCCT	mFasl_R	648	ATGGGCCACACTCCTCGGCT	mouse
NM_013542	Gzmb	granzyme B	Cytotoxic factor	mGzmb_F	96	CGGCCTTCCGGGGAAGATGAA	mGzmb_R	180	CCCGATGATCTCCCCTGCCTTTGT	mouse
NM_009856	Cd83	CD83 antigen	DC maturation	mCd83_F	41	AGCGCGGGTACAAGAGCACG	mCd83_R	152	GCTGCAGGCGCAGCCTAGAAA	mouse
NM_009855	Cd80	CD80 antigen	DC maturation	mCd80_F	948	TGGGAAAAACCCCCAGAAGACCCT	mCd80_R	1018	GCGCCGAATCCTGCCCCAAA	mouse
NM_019388	Cd86	CD86 antigen	DC maturation	mCd86_F	41	TGGCTCCTGTAGGCAGCACGG	mCd86_R	147	TTGCCAAGCCCATGGTGCATCT	mouse
NM_001033122	Cd69	CD69 antigen	T/NK activation	mCd69_F	46	GAGTCGCCAGGGACCTTGAGGG	mCd69_R	162	ACTGGTGCCATGGTCCTTCTGC	mouse
NM_011577	Tgfb1	transforming growth factor, beta 1	Treg gene	mTgfb1_F	1089	CGAGGCGGTGCTCGCTTTGT	mTgfb1_R	1229	TAGATGGCGTTGTTGCGGTCCAC	mouse
NM_022888	Folr4	folate receptor 4 (delta)	Treg gene	mFolr4_F	690	GGCTGGGACTGGAGTGAGGAGAA	mFolr4_R	836	CCCACTGTTCCTGCGCTCGG	mouse
NM_009400	Tnfrsf18	tumor necrosis factor receptor superfamily, member 18	Treg gene	mTnfrsf18_F	480	ACTGCCCACTGAGCAATACGGC	mTnfrsf18_R	626	GCGAATGGCTGGGTCTCTCG	mouse
NM_054039	Foxp3	forkhead box P3	Treg gene	mFoxp3_F	92	GCTGGCGAAAGTGGCAGAGAGG	mFoxp3_R	187	GAGAAGTTGCCGGGAGCTGGAGT	mouse
NM_008367	Il2ra	interleukin 2 receptor, alpha chain	Treg gene	mIl2ra_F	724	GGTGGACTCAGCCCCAGCTCA	mIl2ra_R	869	TGTGGGTTGTGGGAAGTCTGTGGT	mouse
NM_011489	Stat5b	signal transducer and activator of transcription 5B	Treg gene	mStat5b_F	472	TGTGTGCAACATAGCAACCTGAACC	mStat5b_R	541	CCACATAGCCATGGTTCACAACCTACA	mouse
NM_010741	Ly6c1	lymphocyte antigen 6 complex, locus C1	MDSC marker	mLy6c1_F	21	TGCCACTGTGCCTGCAACCT	mLy6c1_R	154	AGCACTGCAGTCCCTGAGCTCTT	mouse
NM_023463	Ly6g6c	lymphocyte antigen 6 complex, locus G6C	MDSC marker	mLy6g6c_F	161	GGGCTGTGTGGATCGCCAGT	mLy6g6c_R	246	AAACCCACATCTTCCCAAGGTACACG	mouse
NM_033478	Ly6g6d	lymphocyte antigen 6 complex, locus G6D	MDSC marker	mLy6g6d_F	120	CACTTGTGGTGAGGGCGAGCG	mLy6g6d_R	207	CAAGGTCGCGGAGGGTTGCT	mouse
NM_008401	Itgam	integrin alpha M	MDSC marker	mItgam_F	1449	AGGGCAGCCAGATTGGCTCTTAT	mItgam_R	1597	TCGAGGCAAGGGACACACTGAC	mouse
NM_007482	Arg1	arginase, liver	MDSC marker	mArg1_F	152	AAGGACAGCCTCGAGGAGGGGT	mArg1_R	260	AGGTCCCCGTGGTCTCTCACG	mouse
NM_010927	Nos2	nitric oxide synthase 2, inducible	T-Cell Differentiation	mNos2_F	2900	CCTCCCAGGACCACACCCCC	mNos2_R	2976	ACCCTGACCATCTCGGGTGCG	mouse
NM_009851	Cd44	CD44 antigen	TSCM marker	mCd44_F	870	GCAGCGGCTCCACCATCGAGA	mCd44_R	1007	GCACAGTTGAGGCAATGGTGGC	mouse
NM_011346	Sell	selectin, lymphocyte	TSCM marker	mSell_F	577	GCTACACAGCCTCTTGCCAGCC	mSell_R	682	TGGGGCCCGTAATACCCTGC	mouse
NM_010738	Ly6a	lymphocyte antigen 6 complex, locus A	TSCM marker	mLy6a_F	45	ACCCCTCCCTCTTCAGGATGCC	mLy6a_R	170	GGCTGCACAGATAAAACTTCCTCTCAG	mouse
NM_008368	Il2rb	interleukin 2 receptor, beta chain	TSCM marker	mIl2rb_F	324	TGCCACGTCCATGCCAAGTCG	mIl2rb_R	441	ACTGGGACTCTGGGAACGACCC	mouse
NM_009741	Bcl2	B cell leukemia/lymphoma 2	TSCM marker	mBcl2_F	1859	TCGGTGGGGTCATGTGTGTGGA	mBcl2_R	1998	CACAAAGGCATCCCAGCCTCCG	mouse
NM_021882	Pmel	premelanosome protein	TSCM marker	mPmel_F	86	GTGGGGGCCCTAGAAGGATCCAG	mPmel_R	191	GCACCTCTGTCCACTCGGGGT	mouse
NM_010703.3	Lef1	lymphoid enhancer binding factor 1	Naïve T marker	mLef1_F	2375	CACAGTCACTGCCACCTCTT	mLef1_R	2454	CGAAACAACCGTTTTCGGCT	mouse
NM_134156.2	ACTN1	actinin, alpha 1 (Actn1)	Naïve T marker	mACTN1_F	253	ATCCAGCTCCTAGCACGCA	mACTN1_R	395	CTGTGAACGTCTTCCTCTGCT	mouse
NM_053202.2	Foxp1	forkhead box P1 (Foxp1), transcript variant 1	Naïve T marker	mFoxp1_F	115	CCTGCTAGCCTAAAGGGCTC	mFoxp1_R	245	TCCAAAGGTCACGTCTCACC	mouse
NM_010560.3	IL6ST	interleukin 6 signal transducer (Il6st)	Naïve T marker	mIL6ST_F	174	TCCGGAAGGAAGACCCGATA	mIL6ST_R	306	AGCCAAATCCTTGGTGCTGA	mouse
NM_172856.3	LASS6	ceramide synthase 6 (Cers6)	Naïve T marker	mLASS6_F	752	AACAACATGGCCCGAGTAGG	mLASS6_R	832	TGCCATTTTGGCAGCCTCTA	mouse
NM_001100449.1	TAF4B	TAF4B RNA polymerase II, TATA box binding protein (TBP)-associated factor (Taf4b)	Naïve T marker	mTAF4B_F	2584	CAGCCAAGAGTCGCTCCAAT	mTAF4B_R	2675	GATCTGGGCAAGCTCCAACT	mouse
NM_010136.3	EOMES	eomesodermin homolog (Xenopus laevis) (Eomes), transcript variant 1	Effector T marker	mEOMES_F	1770	TGTGACGGCCTACCAAAACA	mEOMES_R	1869	AGCCGTGTACATGGAATCGT	mouse
NM_010370.2	GZMA	granzyme A (Gzma)	Effector T marker	mGZMA_F	87	GCTTATTCCTGAAGGAGGCTGT	mGZMA_R	232	CAGCAGTCAACACCCAGTTC	mouse
NM_019507.2	TBX21	T-box 21 (T-bet)	Effector T marker	mTBX21_F	830	CATGCCAGGGAACCGCTTAT	mTBX21_R	946	TTGGAAGCCCCCTTGTTGTT	mouse
NM_007548	PRDM1	PR domain containing 1, with ZNF domain (Prdm1)	Effector T marker	mPRDM1_F	571	CCTGCTTTTCAAGTATGCTG	mPRDM1_R	647	TTCCCTTCGGTATGTACTCC	mouse
NM_016970.1	KLRG1	killer cell lectin-like receptor subfamily G, member 1 (Klrg1)	Effector T marker	mKLRG1_F	252	TCCTCTGGACGAGGAATGGT	mKLRG1_R	386	ACAGCTTCACTCCCTGGTTG	mouse
NM_009104	Rrm2	ribonucleotide reductase M2	Reprogramming (ante)	mRrm2_F	319	GAAAACCCCCGCCGCTTCGT	mRrm2_R	421	GGTCCACCTCCTCGGCAGTCC	mouse
NM_001013368	E2f8	E2F transcription factor 8	Reprogramming (ante)	mE2f8_F	248	AAGTCCTTCCTTCTGAGCCTGTGC	mE2f8_R	388	TACTATCCTGTGCACTGATCCGGGCTG	mouse
NM_011799	Cdc6	cell division cycle 6	Reprogramming (ante)	mCdc6_F	65	ACGGTCTGGAACCAAACCAGTGC	mCdc6_R	188	AGGCATGATGGCCACACAAACTT	mouse
NM_010931	Uhrf1	ubiquitin-like, containing PHD and RING finger domains, 1	Reprogramming (ante)	mUhrf1_F	116	GGTCTTCAGCCACTCACGCGG	mUhrf1_R	234	GCCGATGTACTCTCTCACGGC	mouse
NM_013556.2	Hprt	hypoxanthine guanine phosphoribosyl transferase (Hprt)	House keeping	mHprt_F	47	GAGAGCGTTGGGCTTACCTC	mHprt_R	182	ATCGCTAATCACGACGCTGG	mouse
NM_008907.1	Ppia	peptidylprolyl isomerase A (Ppia)	House keeping	mPpia_F	393	AAGACTGAATGGCTGGATGGC	mPpia_R	463	GCTTCCACAATGTTCATGCCT	mouse
NM_009843	Ctla4	cytotoxic T-lymphocyte-associated protein 4	T cell exhaustion / Immune checkpoint	mCtla4_F	596	TGTCATTGATCCAGAACCATGCCCG	mCtla4_R	666	ACCCCAAGCTAACTGCGACAAGG	mouse
NM_021893	Cd274	CD274 antigen	T cell exhaustion / Immune checkpoint	mCd274_F	57	TCCTCGCCTGCAGATAGTTCCCA	mCd274_R	137	CGCCCGTAGCAAGTGACAGCA	mouse
NM_008798	Pdcd1	programmed cell death 1	T cell exhaustion / Immune checkpoint	mPdcd1_F	540	GCCCAAACCAGAAGGCCGGT	mPdcd1_R	677	CCAGCTCCTCTGGCCTCTGACAT	mouse
NM_134250	Havcr2	hepatitis A virus cellular receptor 2	T-Cell Differentiation	mHavcr2_F	399	GCTGCAGGATACAGTTCCCTGGT	mHavcr2_R	484	AGCTGGAGTGACCTTGGCTGCT	mouse
NM_009331	Tcf7	transcription factor 7, T cell specific	Wnt signal	mTcf7_F	228	GCACCAGCGGACATCAGCCA	mTcf7_R	358	GGAGGACTGGGCCAGCTCACA	mouse
NM_010591	Jun	Jun oncogene	Wnt signal	mJun_F	1741	AGGAACCGCATTGCCGCCTC	mJun_R	1858	TGTTGGCCGTGGATGCCAGC	mouse
NM_008057	Fzd7	frizzled homolog 7 (Drosophila)	Wnt signal	mFzd7_F	2	GCTCCCAGGCGTTACTCCGC	mFzd7_R	139	CGGAATCCGAAGCGCCGAGG	mouse
NM_016896	Map3k14	mitogen-activated protein kinase kinase kinase 14	Wnt signal	mMap3k14_F	2736	ATCAGCAGCCAGATCCCAGCCA	mMap3k14_R	2836	TGCAGGTCGATGCCCGAGTCT	mouse
NM_010510	Ifnb1	interferon beta 1, fibroblast	cytokine	mIfnb1_F	45	GCTGCGTTCCTGCTGTGCTT	mIfnb1_R	188	GTCCGCCCTGTAGGTGAGGTTG	mouse
NM_021274	Cxcl10	chemokine (C-X-C motif) ligand 10	IFN signature (PoM)	mCxcl10_F	117	GGGTCTGAGTGGGACTCAAGGGAT	mCxcl10_R	251	CGTGGGCAGGATAGGCTCGC	mouse
NM_031167	Il1rn	interleukin 1 receptor antagonist	IFN signature (PoM)	mIl1rn_F	119	CACCCATGGCTTCAGAGGCAGC	mIl1rn_R	244	ACCCAGCAATGAGCTGGTTGTTTCT	mouse
NM_009354	Tert	telomerase reverse transcriptase	Naïve T marker	mTERT_F	177	TTGGTTGCCCAATGCCTAGT	mTERT_R	257	GGATGACACCTGGTGGAAGG	mouse
NM_011337.2	Ccl3	chemokine (C-C motif) ligand 3	Cytokines Receptors and their related Proteins	mCcl3_F	174	CCATATGGAGCTGACACCCC	mCcl3_R	297	TCAGGAAAATGACACCTGGCT	mouse
NM_009916.2	Ccr4	chemokine (C-C motif) receptor 4	Cytokines Receptors and their related Proteins	mCcr4_F	32	CTTTCAGAAGAGCAAGGCAGC	mCcr4_R	109	ATCTTTGGAATCGTCGCGCT	mouse
NM_011617.2	Cd70	CD70 antigen	Cytokines Receptors and their related Proteins	mCd70_F	370	ATCTCACAGTTCCTCGGAAGG	mCd70_R	452	CTCTGGTCCGTGTGTGAAGG	mouse
NM_001113529.1	Csf1	colony stimulating factor 1 (macrophage)	Cytokines Receptors and their related Proteins	mCsf1_F	810	TCCGAACTTTCCATGAGACTCC	mCsf1_R	959	CCACATGGCCTCGGCTAGAG	mouse
NM_008348.2	Il10ra	interleukin 10 receptor, alpha	Cytokines Receptors and their related Proteins	mIl10ra_F	251	GGCCCTCAAACAGTACGGAA	mIl10ra_R	346	TCCAGGGTGAACGTTGTGAG	mouse
NM_008355.3	Il13	interleukin 13	Cytokines Receptors and their related Proteins	mIl13_F	98	TCTTGCTTGCCTTGGTGGTC	mIl13_R	220	CACAGGGGAGTCTGGTCTTG	mouse
NM_010552.3	Il17a	interleukin 17A	Cytokines Receptors and their related Proteins	mIl17a_F	287	GGACTCTCCACCGCAATGAA	mIl17a_R	380	TTTCCCTCCGCATTGACACA	mouse
NM_010554.4	Il1a	interleukin 1 alpha	Cytokines Receptors and their related Proteins	mIl1a_F	672	CGTGTTGCTGAAGGAGTTGC	mIl1a_R	821	CGACTTTGTTCTTTGGTGGCA	mouse
NM_008366.3	Il2	interleukin 2	Cytokines Receptors and their related Proteins	mIl2_F	291	CAAGCAGGCCACAGAATTGAA	mIl2_R	365	AAATCCAGAACATGCCGCAG	mouse
NM_029594.1	Il31	interleukin 31	Cytokines Receptors and their related Proteins	mIl31_F	62	CACACAGGAACAACGAAGCC	mIl31_R	155	TCGATATTGGGGCACCGAAG	mouse
NM_021283.2	Il4	interleukin 4	Cytokines Receptors and their related Proteins	mIl4_F	119	CCATATCCACGGATGCGACA	mIl4_R	249	CTGTGGTGTTCTTCGTTGCTG	mouse
NM_010558.1	Il5	interleukin 5	Cytokines Receptors and their related Proteins	mIl5_F	280	TGGGGGTACTGTGGAAATGC	mIl5_R	357	CCACACTTCTCTTTTTGGCGG	mouse
NM_008372.4	Il7r	ukin 7 receptor	Cytokines Receptors and their related Proteins	mIl7r_F	657	GAAAGCAACTGGACGCATGT	mIl7r_R	794	CTCGCTCCAGAAGCCTTTGA	mouse
NM_008493.3	Lep	leptin	Cytokines Receptors and their related Proteins	mLep_F	190	ACATTTCACACACGCAGTCG	mLep_R	272	ACTCAGAATGGGGTGAAGCC	mouse
NM_010735.2	Lta	lymphotoxin A	Cytokines Receptors and their related Proteins	mLta_F	335	GCCCATCCACTCCCTCAGAA	mLta_R	407	TGGGGTACCCAACAAGGTGAG	mouse
NM_008964.4	Ptger2	prostaglandin E receptor 2 (subtype EP2)	Cytokines Receptors and their related Proteins	mPtger2_F	1612	GGACTTCGATGGCAGAGGAG	mPtger2_R	1707	AGGCAAAGATTGTGAAAGGCA	mouse
NM_011198.3	Ptgs2	prostaglandin-endoperoxide synthase 2	Cytokines Receptors and their related Proteins	mPtgs2_F	696	ATCATAAGCGAGGACCTGGG	mPtgs2_R	840	ACCTCTCCACCAATGACCTGA	mouse
NR_003278.3	18S rRNA	18S ribosomal RNA	House keeping	hmr18SrRNA_F	615	CAGCAGCCGCGGTAAT	hmr18SrRNA_R	693	TCCCAAGATCCAACTAC	mouse
NM_001040131.2	EIF4G2	eukaryotic translation initiation factor 4, gamma 2	House keeping	mEIF4G2_F	1130	CCATGAACGAGCCAAGTCCT	mEIF4G2_R	1222	AGGAAACGAATCCTGGCTGG	mouse
NM_010368.1	GUSB	glucuronidase, beta	House keeping	mGUSB_F	289	CGGGACTTTATTGGCTGGGT	mGUSB_R	419	CCATTCACCCACACAACTGC	mouse
NM_008210.4	H3F3A	H3 histone, family 3A	House keeping	mH3F3A_F	22	CCTCGGTGTCAGCCATCTTT	mH3F3A_R	150	GACACCTCCTTACTTACCCCC	mouse
NM_008828.3	PGK1	phosphoglycerate kinase 1	House keeping	mPGK1_F	353	GATGGTGTTCCCATGCCTGA	mPGK1_R	430	AACATCCTTGCCCAGCAGAG	mouse
NM_001013779.2	Aim2	absent in melanoma 2	Inflammasome	mAim2_F	254	AGGCAGTGGGAACAAGACAG	mAim2_R	353	GAAAACTTCCTGACGCCACC	mouse
NM_009807.2	Casp1(Ice)	caspase 1	Inflammasome	mCasp1_F	85	AAACATGCGCACACAGCAAT	mCasp1_R	222	CCCTCAGGATCTTGTCAGCC	mouse
NM_008670.2	Naip1	NLR family, apoptosis inhibitory protein 1	Inflammasome	mNaip1_F	23	TCTACCAAACCTTCCGTGCC	mNaip1_R	127	CCCATGCTCAGCCATTTTCTTC	mouse
NM_010870.2	Naip5	NLR family, apoptosis inhibitory protein 5	Inflammasome	mNaip5_F	75	ACAGATCTTCAGAGTATGAACCAC	mNaip5_R	180	GTTCGAGGCAGCTCTCATGT	mouse
NM_001033367.3	Nlrc4(Ipaf)	NLR family, CARD domain containing 4	Inflammasome	mNlrc4_F	95	CTTGGCCAGGAGAGCCTTG	mNlrc4_R	206	CAAAGCGTCCCACGTTCCTA	mouse
NM_001004142.2	Nlrp1a	NLR family, pyrin domain containing 1A	Inflammasome	mNlrp1a_F	43	CATAGAGGAGCAGGCAGGTCTC	mNlrp1a_R	169	TGCTTCAAGACGCTCTTCTGT	mouse
NM_145827.3	NLRP3	NLR family, pyrin domain containing 3	Inflammasome	mNLRP3_F	79	CCACATCTGATTGTGTTAATGGCT	mNLRP3_R	197	GGGCTTAGGTCCACACAGAA	mouse
NM_023258.4	Pycard(Asc)	PYD and CARD domain containing	Inflammasome	mPycard_F	425	ACTGTGCTTAGAGACATGGGC	mPycard_R	558	TGGTCCACAAAGTGTCCTGTT	mouse
NM_172689.3	DDX58(RIG-I)	DEAD (Asp-Glu-Ala-Asp) box polypeptide 58	Innate immunity	mDDX58_F	2132	CAAACCGGGCAACAGGAATG	mDDX58_R	2202	ATCTCCGCTGGCTCTGAATG	mouse
NM_010851.2	Myd88	myeloid differentiation primary response gene 88	Innate immunity	mMyd88_F	683	GCACCTGTGTCTGGTCCATT	mMyd88_R	827	TGTTGGACACCTGGAGACAG	mouse
NM_001171007.1	NOD1(CARD4)	nucleotide-binding oligomerization domain containing 1	Innate immunity	mNOD1_F	40	GAGGCCAGAGAACCCTTGAC	mNOD1_R	110	GCCTTTCATTGCTGACCCTTT	mouse
NM_145857.2	NOD2	nucleotide-binding oligomerization domain containing 2	Innate immunity	mNOD2_F	3626	TGATGGAACGTGAGGTGTCG	mNOD2_R	3720	CCAGTGCTTGGAGTACCATCC	mouse
NM_001276445.1	TLR1	toll-like receptor 1	Innate immunity	mTLR1_F	18	GGGTAAGGTTGTCTTGACGGA	mTLR1_R	92	CCAACACGTGGGCTCTTAGT	mouse
NM_011905.3	TLR2	toll-like receptor 2	Innate immunity	mTLR2_F	200	GAGGTGCGGACTGTTTCCTT	mTLR2_R	347	GAGATTTGACGCTTTGTCTGAGG	mouse
NM_126166.4	TLR3	toll-like receptor 3	Innate immunity	mTLR3_F	9	CTGCTGGAAAACTGGATGGC	mTLR3_R	104	TCAGCCTGAAAGTGAAACTCG	mouse
NM_021297.2	TLR4	toll-like receptor 4	Innate immunity	mTLR4_F	2	TGGTTGCAGAAAATGCCAGG	mTLR4_R	120	AGGAACTACCTCTATGCAGGGAT	mouse
NM_016928.2	TLR5	toll-like receptor 5	Innate immunity	mTLR5_F	83	TCCCGCTTGGGAGAACAATG	mTLR5_R	178	CAGGGGAACCAGGTATGCAG	mouse
NM_011604.3	TLR6	toll-like receptor 6	Innate immunity	mTLR6_F	88	GTGCTGGAAATAGAGCTTGGA	mTLR6_R	228	TATTAAGGCCAGGGCGCAAA	mouse
NM_001290755.1	TLR7	toll-like receptor 7	Innate immunity	mTLR7_F	143	TGGCTCCCTTCTCAGGATGA	mTLR7_R	249	TTGCTGCGAAGAGTGCATTT	mouse
NM_133212.2	TLR8	toll-like receptor 8	Innate immunity	mTLR8_F	34	GAACATGGAAAACATGCCCCC	mTLR8_R	104	CACTGGTTCCAGAGGACAGC	mouse
NM_031178.2	TLR9	toll-like receptor 9	Innate immunity	mTLR9_F	27	GAGAGACCCTGGTGTGGAAC	mTLR9_R	124	CCTTCGACGGAGAACCATGT	mouse
NM_001165894.1	Akt1	thymoma viral proto-oncogene 1	Leukemia Therapeutic Targets	mAkt1_F	1721	CCGCCTGATCAAGTTCTCCT	mAkt1_R	1838	TTCAGATGATCCATGCGGGG	mouse
NM_009662.2	Alox5	arachidonate 5-lipoxygenase	Leukemia Therapeutic Targets	mAlox5_F	1124	ATTGCCATCCAGCTCAACCA	mAlox5_R	1228	ACTGGAACGCACCCAGATTT	mouse
NM_001165902.1	Ctnnb1	tenin (cadherin associated protein), beta 1	Leukemia Therapeutic Targets	mCtnnb1_F	2	GTCAGTGCAGGAGGCCG	mCtnnb1_R	108	CAGGTCAGCTTGAGTAGCCA	mouse
NM_010208.4	Fgr	Gardner-Rasheed feline sarcoma viral (Fgr) oncogene homolog	Leukemia Therapeutic Targets	mFgr_F	42	CTCCCCAGAGTAGGTAGTAGGG	mFgr_R	189	AGGTGCCGGAAACCTGGTC	mouse
NM_019740.2	Foxo3	khead box O3	Leukemia Therapeutic Targets	mFoxo3_F	206	GAAGGAGCCGAGCTGGAG	mFoxo3_R	341	CTGGTGCCTCTGCCATCTTC	mouse
NM_001172117.1	Hck	hemopoietic cell kinase	Leukemia Therapeutic Targets	mHck_F	1047	GTGGATGGCCACCTACAACA	mHck_R	1157	TGCAGCGACTTCATCAGGTT	mouse
NM_008228.2	Hdac1	histone deacetylase 1	Leukemia Therapeutic Targets	mHdac1_F	102	CCCATGAAGCCTCACCGAAT	mHdac1_R	195	TGGCTTTGTGAGGACGGTAG	mouse
NM_010503.2	Ifna2	interferon alpha 2	Leukemia Therapeutic Targets	mIfna2_F	130	ATGAGGAGGCTCCCCTTTCTC	mIfna2_R	252	AGTAAGATCTCGCAGCACAGG	mouse
NM_001048177.2	Jak2	Janus kinase 2	Leukemia Therapeutic Targets	mJak2_F	308	GTGTCGCCGGCCAATGTTC	mJak2_R	395	AGGAGATGTGGAGGTTGCCT	mouse
NM_008562.3	Mcl1	yeloid cell leukemia sequence 1	Leukemia Therapeutic Targets	mMcl1_F	880	TATTTCTTTCGGTGCCTTTGTGG	mMcl1_R	1025	CAAACCCATCCCAGCCTCTTT	mouse
NM_020009.2	Mtor	mechanistic target of rapamycin (serine/threonine kinase)	Leukemia Therapeutic Targets	mMtor_F	2011	ACACCCTCCATCCACCTCAT	mMtor_R	2138	TAGCGGATATCAGGGTCAGGA	mouse
NM_008884.5	Pml	promyelocytic leukemia	Leukemia Therapeutic Targets	mPml_F	1251	GTGCCTGCAGGACTTCATCT	mPml_R	1394	GAAGCCTCCTGCTCAAGGTC	mouse
NM_008855.2	Prkcb	protein kinase C, beta	Leukemia Therapeutic Targets	mPrkcb_F	2076	CAAAAGCTTGTGGGCGAAAC	mPrkcb_R	2156	CCTGGTCAGGAGGTGTTAGG	mouse
NM_009008.3	Rac2	RAS-related C3 botulinum substrate 2	Leukemia Therapeutic Targets	mRac2_F	636	GACCGTCTTCGATGAGGCAA	mRac2_R	727	GGTGACACCCCTAGAGCAGG	mouse
NM_176996.4	Smo	smoothened homolog (Drosophila)	Leukemia Therapeutic Targets	mSmo_F	737	GAGCCTTTGCGCTACAACG	mSmo_R	864	CGGAGGCCGGACCAGA	mouse
NM_001033238.1	Cblb	Casitas B-lineage lymphoma b	Regulators of T-Cell Activation	mCblb_F	122	TGGAGCTTTTTGCACGGACT	mCblb_R	199	GTTTCCTCCTCGACCACCAG	mouse
NM_007639.3	Cd1d1	CD1d1 antigen	Regulators of T-Cell Activation	mCd1d1_F	16	CCTTTGTGTACCAGTCCGGG	mCd1d1_R	158	TTTGCTGGGCTTCAGATTGTC	mouse
NM_013486.2	Cd2	CD2 antigen	Regulators of T-Cell Activation	mCd2_F	29	TCAGAGTCACCCCTGGGAAA	mCd2_R	128	CTGCAGTCCGCCCCTTTG	mouse
NM_010581.3	Cd47	CD47 antigen (Rh-related antigen, integrin-associated signal transducer)	Regulators of T-Cell Activation	mCd47_F	514	GAAAAACCGCACGGCCTTC	mCd47_R	584	TGCAACCTCCTTTCTCCTCC	mouse
NM_009858.2	Cd8b1	CD8 antigen, beta chain 1	Regulators of T-Cell Activation	mCd8b1_F	549	CCTGACATGCAGCCTTACCA	mCd8b1_R	652	CTCTCCTCCGCACACAGTAA	mouse
NM_001159543.1	Dpp4	dipeptidylpeptidase 4	Regulators of T-Cell Activation	mDpp4_F	2534	TGGAACGGCAGATGATAATGTT	mDpp4_R	2683	TGCCAAAGGGGAAACTAGACC	mouse
NM_010493.2	Icam1	intercellular adhesion molecule 1	Regulators of T-Cell Activation	mIcam1_F	1255	CACGTGCTGTATGGTCCTCG	mIcam1_R	1366	TAGGAGATGGGTTCCCCCAG	mouse
NM_015790.3	Icosl	ios ligand	Regulators of T-Cell Activation	mIcosl_F	1026	CAGCGGCATTCGTTTCCTTC	mIcosl_R	1129	CTGTCAGGCGTGGTCTGTAA	mouse
NM_013674.1	Irf4	interferon regulatory factor 4	Regulators of T-Cell Activation	mIrf4_F	1267	GCTCATCACAGCTCATGTGG	mIrf4_R	1359	AACTCGTAGCCCCTCAGGAA	mouse
NM_001162432.1	Lck	lymphocyte protein tyrosine kinase	Regulators of T-Cell Activation	mLck_F	74	TGACGATCTCGGGGATCATGG	mLck_R	190	TCTTGCTGTCCAGTGGGACT	mouse
NM_009316.1	Map3k7	mitogen-activated protein kinase kinase kinase 7	Regulators of T-Cell Activation	mMap3k7_F	1361	CTGCAGCCTATTCCAAGCCT	mMap3k7_R	1463	CTTGGTTGCCCGTTACCTGA	mouse
NM_010878.2	Nck1	non-catalytic region of tyrosine kinase adaptor protein 1	Regulators of T-Cell Activation	mNck1_F	1000	GTGACAGTGAATCTTCGCCAAA	mNck1_R	1108	CGCTGCCCAATGCAGTAAAC	mouse
NM_008173.3	Nr3c1	nuclear receptor subfamily 3, group C, member 1	Regulators of T-Cell Activation	mNr3c1_F	1514	GGAATGAACCTGGAAGCTCG	mNr3c1_R	1661	GTGACACCAGGGTAGGGGTA	mouse
NM_008859.2	Prkcq	protein kinase C, theta	Regulators of T-Cell Activation	mPrkcq_F	624	TTGTCTGGGGCCTGAACAAG	mPrkcq_R	729	ATTGCGGATCCTGTGCACTT	mouse
NM_009382.3	Thy1	thymus cell antigen 1, theta	Regulators of T-Cell Activation	mThy1_F	140	GCTCTCCTGCTCTCAGTCTTG	mThy1_R	218	GGTTTTGGTTCACCAGGCAG	mouse
NM_001163815.1	Vav1	vav 1 oncogene	Regulators of T-Cell Activation	mVav1_F	178	GGGCCCAGGCCATTAATCTT	mVav1_R	291	TGAGGCCGAACTTCTCACAG	mouse
NM_009515.2	Was	Wiskott-Aldrich syndrome homolog (human)	Regulators of T-Cell Activation	mWas_F	1443	TCAGCTGAACAAGACCCCTG	mWas_R	1534	CATGCATCAGGGCACCTACT	mouse
NM_001163496.1	CD160	CD160 antigen	T cell exhaustion / Immune checkpoint	mCD160_F	115	GAGCTAAGCCAGTGGGAGTG	mCD160_R	199	TTTGCATGCTGTTGTCAGCC	mouse
NM_018729.2	CD244	CD244 natural killer cell receptor 2B4	T cell exhaustion / Immune checkpoint	mCD244_F	1063	CAGTTGCCACAGCAGACTTT	mCD244_R	1141	ATGTGGAATCAGAAGGCTTGC	mouse
NM_008479.2	Lag3	lymphocyte-activation gene 3	T cell exhaustion / Immune checkpoint	mLag3_F	843	CCAGGCCTCGATGATTGCTA	mLag3_R	990	ACGCGGTGAGTTGTAGACAG	mouse
NM_001136079.2	PTGER4	prostaglandin E receptor 4 (subtype EP4)	T cell exhaustion / Immune checkpoint	mPTGER4_F	455	GCTTGACAAGTTCCGCACTG	mPTGER4_R	575	ATGGTACCTGTAGGGTGGGG	mouse
NM_011611.2	Cd40	CD40 antigen	T-Cell Differentiation	mCd40_F	621	TGTCATCTGTGGTTTAAAGTCCC	mCd40_R	743	TCCTTTGGTTTCTTGACCACCT	mouse
NM_001272052.1	Ada	adenosine deaminase	T-Cell Differentiation	mAda_F	1115	AAGCGACTGAACATCAACGC	mAda_R	1220	CAGTCTGTGGTGGCTATTGGT	mouse
NM_007462.3	Apc	adenomatosis polyposis coli	T-Cell Differentiation	mApc_F	2142	CTGGCATTTCTGGTTGGCAC	mApc_R	2271	GGATTTGCCTGTGGTCTTCG	mouse
NM_001285453.1	Bad	BCL2-associated agonist of cell death	T-Cell Differentiation	mBad_F	56	GGCTTGGGCCCAGAGTATGT	mBad_R	138	CCAGGCCCCTATCTGTAGCA	mouse
NM_001042527.2	Blm	Bloom syndrome, RecQ helicase-like	T-Cell Differentiation	mBlm_F	66	AGCCTGAGTGAGGATCATGG	mBlm_R	135	GGCTGAGTGTCGCTGTAGTT	mouse
NM_001042605.1	Cd74	CD74 antigen	T-Cell Differentiation	mCd74_F	550	GGATGGCGTGAACTGGAAGA	mCd74_R	667	GGTCAGTACTTTAGGTGGAGCC	mouse
NM_007913.5	Egr1	early growth response 1	T-Cell Differentiation	mEgr1_F	567	GCACCTGACCACAGAGTCCT	mEgr1_R	680	CGGCCAGTATAGGTGATGGG	mouse
NM_010229.2	Flt3	FMS-like tyrosine kinase 3	T-Cell Differentiation	mFlt3_F	1586	CTCTGATGGCTACCCGCTAC	mFlt3_R	1659	TTTCCTCCGTGCAATTGGGA	mouse
NM_010480.5	Hsp90aa1	heat shock protein 90, alpha (cytosolic), class A member 1	T-Cell Differentiation	mHsp90aa1_F	611	ACGATGAGCAGTATGCCTGG	mHsp90aa1_R	681	TGGTTCACCTGTGTCAGTCC	mouse
NM_145636.1	Il27	interleukin 27	T-Cell Differentiation	mIl27_F	180	TGTCCACAGCTTTGCTGAATC	mIl27_R	284	TGATGCCATGCCTGGAAAGT	mouse
NM_008371.4	Il7	interleukin 7	T-Cell Differentiation	mIl7_F	375	TCAGCATCGATGAATTGGACA	mIl7_R	503	TGCGAGCAGCACGATTTAGA	mouse
NM_001290457.1	Relb	avian reticuloendotheliosis viral (v-rel) oncogene related B	T-Cell Differentiation	mRelb_F	279	CGGTCTCCAGGACCACAGAAAT	mRelb_R	361	CATCTCACTCAGCTGTGTCCC	mouse
NM_011616.2	Cd40lg	CD40 ligand	T-Cell Polarization	mCd40lg_F	412	GCATCCGTTCTACAGTGGGC	mCd40lg_R	561	CGAAGGCTCCCGATTAGAGC	mouse
NM_009969.4	Csf2	colony stimulating factor 2 (granulocyte-macrophage)	T-Cell Polarization	mCsf2_F	521	CAGGGTCTACGGGGCAATTT	mCsf2_R	619	ACAGTCCGTTTCCGGAGTTG	mouse
NM_001284409.1	Casp3	caspase 3	T-Cell Proliferation	mCasp3_F	196	AGCTTGGAACGGTACGCTAA	mCasp3_R	312	GAGTCCACTGACTTGCTCCC	mouse
NM_001081635.1	Ccnd3	cyclin D3	T-Cell Proliferation	mCcnd3_F	269	AATGATGGCAGTGGATGGAGC	mCcnd3_R	380	CGGAGTAAACTCTGCAGGACA	mouse
NM_007642.4	Cd28	CD28 antigen	T-Cell Proliferation	mCd28_F	596	GGCTCTTTGTGTTATCTGGACAAA	mCd28_R	697	TAAGGCTTTCGAGTGAGCCC	mouse
NM_001012477.2	Cxcl12	chemokine (C-X-C motif) ligand 12	T-Cell Proliferation	mCxcl12_F	370	GGAGAAAGCTTTAAACAAGGGGC	mCxcl12_R	497	GGCAGGAAGCGGGGAACTA	mouse
NM_009911.3	Cxcr4	chemokine (C-X-C motif) receptor 4	T-Cell Proliferation	mCxcr4_F	16	TGCAGCAGGTAGCAGTGAAA	mCxcr4_R	118	TGTATATACTCACACTGATCGGTTC	mouse
NM_008352.2	Il12b	interleukin 12b	T-Cell Proliferation	mIl12b_F	919	TGGGAGTACCCTGACTCCTG	mIl12b_R	1046	AGGAACGCACCTTTCTGGTT	mouse
NM_001254747.1	Il15	interleukin 15	T-Cell Proliferation	mIl15_F	212	CCAGTTGCAGAGTTGGACGA	mIl15_R	295	GGTGGATTCTCTCTGAGCTGT	mouse
NM_008360.1	Il18	interleukin 18	T-Cell Proliferation	mIl18_F	377	TCAAAGTGCCAGTGAACCCC	mIl18_R	455	GGTCACAGCCAGTCCTCTTAC	mouse
NM_008361.3	Il1b	interleukin 1 beta	T-Cell Proliferation	mIl1b_F	39	AGCTTCCTTGTGCAAGTGTCT	mIl1b_R	170	GCAGCCCTTCATCTTTTGGG	mouse
NM_021396.2	Pdcd1lg2	programmed cell death 1 ligand 2	T-Cell Proliferation	mPdcd1lg2_F	859	ACCCTCTGAGTCGGATGGAA	mPdcd1lg2_R	941	GATCAAAGCGATGGTGCAGG	mouse
NM_001111316.2	Ptprc	protein tyrosine phosphatase, receptor type, C	T-Cell Proliferation	mPtprc_F	164	TTCTGCCTCAAAGTGACCCC	mPtprc_R	281	AGCGTGGATAACACACCTGG	mouse
NM_138952.3	Ripk2	receptor (TNFRSF)-interacting serine-threonine kinase 2	T-Cell Proliferation	mRipk2_F	1121	CACAGGAGGAATCGTGTGGAT	mRipk2_R	1265	GGACAGTGGTGTGCCTTCAA	mouse
NM_001204201.1	Spp1	secreted phosphoprotein 1	T-Cell Proliferation	mSpp1_F	124	GGCTGAATTCTGAGGGACTAACTA	mSpp1_R	248	AAGCTTCTTCTCCTCTGAGCTG	mouse
NM_009424.2	Traf6	TNF receptor-associated factor 6	T-Cell Proliferation	mTraf6_F	694	ATCCATAAGGGATGCAGGGC	mTraf6_R	809	GGCACTTTACCGTCAGGGAA	mouse
NM_001127233.1	Trp53	transformation related protein 53	T-Cell Proliferation	mTrp53_F	1128	ATTTCACCCTCAAGATCCGC	mTrp53_R	1271	CTTGGAAGGCTCTAGGCTGG	mouse
NM_001037719.2	Btla	B and T lymphocyte associated	T-Cell Regulators	mBtla_F	419	AGCCATTCAGTAACCATCCATGT	mBtla_R	494	TGTCAGATACTGTTATTAGTGGGTG	mouse
NM_001033126.2	Cd27a	CD27 antigen isoform a precursor	T-Cell Regulators	mCd27a_F	326	CCTGTATACCAGGCACCTCC	mCd27a_R	422	CAGTTGCGGATAAGAAAACCAGAG	mouse
NM_001146708.1	Fas	Fas (TNF receptor superfamily member 6)	T-Cell Regulators	mFas_F	231	TGCCAACCTGAAAACTAGGCT	mFas_R	341	CCACCCCCTTCTCCCAATTC	mouse
NM_010689.2	Lat	linker for activation of T cells	T-Cell Regulators	mLat_F	615	CAGTGTGGCAAGCTACGAGA	mLat_R	716	TCAGGCAGCACCACTAGGTA	mouse
NM_020275.4	Tnfrsf10b	tumor necrosis factor receptor superfamily, member 10b	TNF Superfamily Members and their Receptors	mTnfrsf10b_F	804	TGGAGGCAATGGTTGCTCTG	mTnfrsf10b_R	942	TCTTGCCAGGTTCCGTGTT	mouse
NM_028075.2	Tnfrsf13c	tumor necrosis factor receptor superfamily, member 13c	TNF Superfamily Members and their Receptors	mTnfrsf13c_F	88	TGCAATCAGACCGAGTGCTT	mTnfrsf13c_R	182	TCCAGGCTGCTTGTATGTCC	mouse
NM_178931.2	Tnfrsf14	tumor necrosis factor receptor superfamily, member 14	TNF Superfamily Members and their Receptors	mTnfrsf14_F	428	AGCCACTGTTCCACATGCTT	mTnfrsf14_R	503	GGTCGTGAGTCCCTCTCTTC	mouse
NM_011659.2	Tnfrsf4	tumor necrosis factor receptor superfamily, member 4	TNF Superfamily Members and their Receptors	mTnfrsf4_F	413	GCAGTGTACACAGTGCAACC	mTnfrsf4_R	557	GCAGGGAACACAGTCAACTC	mouse
NM_009401.2	Tnfrsf8	tumor necrosis factor receptor superfamily, member 8	TNF Superfamily Members and their Receptors	mTnfrsf8_F	1007	GGCGGTTCCAGCAGAAGTTT	mTnfrsf8_R	1154	CTCAACTTGTGTCCCGTGCT	mouse
NM_001077508.1	Tnfrsf9	tumor necrosis factor receptor superfamily, member 9	TNF Superfamily Members and their Receptors	mTnfrsf9_F	199	CCGTGCAGAACTCCTGTGAT	mTnfrsf9_R	348	ACCTGAAATAGCCTGCACACA	mouse
NM_033622.1	Tnfsf13b	tumor necrosis factor (ligand) superfamily, member 13b	TNF Superfamily Members and their Receptors	mTnfsf13b_F	747	CGACACGCCGACTATACGAA	mTnfsf13b_R	895	CCGTGTATAGAACCTGGCTGT	mouse
NM_019418.3	Tnfsf14	tumor necrosis factor (ligand) superfamily, member 14	TNF Superfamily Members and their Receptors	mTnfsf14_F	396	ATCTTACAGGAGCCAACGCC	mTnfsf14_R	488	ACGTCAAGCCCCTCAAGAAG	mouse
NM_009403.3	Tnfsf8	tumor necrosis factor (ligand) superfamily, member 8	TNF Superfamily Members and their Receptors	mTnfsf8_F	426	CCAGAAAAAGGACTCCACTCCA	mTnfsf8_R	551	ACTTGGAGGTAGGCCCATGA	mouse
NM_016756.4	Cdk2	cyclin-dependent kinase 2	Transcriptional Regulators	mCdk2_F	680	TGGAGTCCCTGTCCGAACTT	mCdk2_R	820	CGGGTCACCATTTCAGCAAA	mouse
NM_009870.3	Cdk4	cyclin-dependent kinase 4	Transcriptional Regulators	mCdk4_F	764	GTGGAGCGTTGGCTGTATCT	mCdk4_R	875	TGGAGGCAATCCAATGAGATCAA	mouse
NM_010118.3	Egr2	early growth response 2	Transcriptional Regulators	mEgr2_F	834	TGGACCACCTCTACTCTCCG	mEgr2_R	930	GATGGCGGCGATAAGAATGC	mouse
NM_001289925.1	Egr3	early growth response 3	Transcriptional Regulators	mEgr3_F	119	GCGACTCGGTAGCCCATTAC	mEgr3_R	215	CACATTCTCTCTCCCACCGT	mouse
NM_010234.2	Fos	FBJ osteosarcoma oncogene	Transcriptional Regulators	mFos_F	509	GGCAGAAGGGGCAAAGTAGA	mFos_R	650	GATCTGTCTCCGCTTGGAGT	mouse
NM_001286607.1	Foxp2	forkhead box P2	Transcriptional Regulators	mFoxp2_F	264	CTCCTATGAAGTTGAAACCGGGA	mFoxp2_R	333	TCCTGCATCATGACTTAATACCTTC	mouse
NM_008091.3	Gata3	GATA binding protein 3	Transcriptional Regulators	mGata3_F	181	GCTCCTTGCTACTCAGGTGAT	mGata3_R	275	GGAGGGAGAGAGGAATCCGA	mouse
NM_001271386.1	Hdac9	histone deacetylase 9	Transcriptional Regulators	mHdac9_F	1983	GCTTTTATGCAACAGCCTCCC	mHdac9_R	2116	GCAGGAGAAGAATGGGTCCG	mouse
NM_133345.2	Ing4	inhibitor of growth family, member 4	Transcriptional Regulators	mIng4_F	583	GGATCCCAACGAACCCACAT	mIng4_R	671	ACTCGATGGAACAATCCGGG	mouse
NM_001190830.1	Jak3	Janus kinase 3	Transcriptional Regulators	mJak3_F	3398	CCACCGAGGTTCAGGAGC	mJak3_R	3543	AGGAACCAAGCTCACTCTCG	mouse
NM_001033713.2	Mef2a	myocyte enhancer factor 2A	Transcriptional Regulators	mMef2a_F	1211	TGGAGTTGAATGCCCAAAGG	mMef2a_R	1346	TCAGTGTTGTAGGCTGTCGG	mouse
NM_001164109.1	Nfatc1	nuclear factor of activated T cells, cytoplasmic, calcineurin dependent 1	Transcriptional Regulators	mNfatc1_F	421	CGGCCGAGGAAGAACACTAC	mNfatc1_R	561	TGGCTGAAGGAACAGCTGAG	mouse
NM_001037177.2	Nfatc2	nuclear factor of activated T cells, cytoplasmic, calcineurin dependent 2	Transcriptional Regulators	mNfatc2_F	240	CAGTCCCCAAGACGAGCTG	mNfatc2_R	318	TGCGATCGGTTCTTCTTCGAT	mouse
NM_010901.2	Nfatc3	nuclear factor of activated T cells, cytoplasmic, calcineurin dependent 3	Transcriptional Regulators	mNfatc3_F	2058	TGAGTGCTCTCAGCGATCTG	mNfatc3_R	2143	TTTCGTGGCCTCCATTGACA	mouse
NM_008689.2	Nfkb1	nuclear factor of kappa light polypeptide gene enhancer in B cells 1, p105	Transcriptional Regulators	mNfkb1_F	639	AGCAACCAAAACAGAGGGGA	mNfkb1_R	777	TTTGCAGGCCCCACATAGTT	mouse
NM_178777.3	Nhlh2	escient helix loop helix 2	Transcriptional Regulators	mNhlh2_F	497	CTCTTGCAAGCCTCCAAAATGA	mNhlh2_R	643	CTCCTCCACTGGCTCTAGGT	mouse
NM_008714.3	Notch1	notch 1	Transcriptional Regulators	mNotch1_F	4842	ACAGTGCAACCCCCTGTATG	mNotch1_R	4943	TCTAGGCCATCCCACTCACA	mouse
NM_011486.4	Stat3	signal transducer and activator of transcription 3	Transcriptional Regulators	mStat3_F	2415	TGTGACACCATTCATTGATGCAG	mStat3_R	2524	ACACTCCGAGGTCAGATCCA	mouse
NM_009284.2	Stat6	signal transducer and activator of transcription 6	Transcriptional Regulators	mStat6_F	2072	ACCTGTCCATTCGCTCACTG	mStat6_R	2190	CCCCATCTGTTCGGGCTTAT	mouse

## Sheet: Primer list for PBL
gene symbol	gene name	gene cluster name	Fw primer name	Fw START	Fw seq	Rev primer name	Rev START	Rev seq	Taxonomy
Actn1	actinin, alpha 1 (Actn1)	Naïve T marker	mACTN1_F	253	ATCCAGCTCCTAGCACGCA	mACTN1_R	395	CTGTGAACGTCTTCCTCTGCT	mouse
Arg1	arginase, liver	MDSC marker	mArg1_F	152	AAGGACAGCCTCGAGGAGGGGT	mArg1_R	260	AGGTCCCCGTGGTCTCTCACG	mouse
Bcl2	B cell leukemia/lymphoma 2	TSCM marker	mBcl2_F	1859	TCGGTGGGGTCATGTGTGTGGA	mBcl2_R	1998	CACAAAGGCATCCCAGCCTCCG	mouse
Cd14	CD14 antigen	Macrophage marker	mCd14_F	157	ACCGACCATGGAGCGTGTGCT	mCd14_R	245	CCTCGTCTAGCTCGCAGGGC	mouse
Cd19	CD19 antigen	B cell marker	mCd19_F	1408	TGAGGAGCTGGCCCAACCAGT	mCd19_R	1511	AGGACTGGGACCCAAGCGAGG	mouse
Cd247	CD247 antigen	T cell marker	mCd247_F	528	GCACAAAAGGCGAGAGGCGG	mCd247_R	676	TTCACCTTTGGGGCGGGCTC	mouse
Cd274	CD274 antigen	T cell exhaustion / Immune checkpoint	mCd274_F	57	TCCTCGCCTGCAGATAGTTCCCA	mCd274_R	137	CGCCCGTAGCAAGTGACAGCA	mouse
Cd33	CD33 antigen	Macrophage marker	mCd33_F	811	CTGTGGGGGAGGCAACGGTC	mCd33_R	954	TGGAGTCCTGCTGATGAGCCTTGA	mouse
Cd3d	CD3 antigen, delta polypeptide	T cell marker	mCd3d_F	13	CCCATGAGTCTGTTGGCGGAGG	mCd3d_R	162	GGGCTCCCTTGGGGGAGAACA	mouse
Cd3e	CD3 antigen, epsilon polypeptide	T cell marker	mCd3e_F	499	GCCAAGCCTGTGACCCGAGG	mCd3e_R	607	GGCCTTTGCGGATGGGCTCATAG	mouse
Cd3g	CD3 antigen, gamma polypeptide	T cell marker	mCd3g_F	531	TGGAGTTCGCCAGTCAAGAGCTTC	mCd3g_R	612	TTCCCGGTCCTTGAGGGGCT	mouse
Cd4	CD4 antigen	T cell marker	mCd4_F	286	ACTGCCCTGCGAGAGTTCCCA	mCd4_R	407	ACTGCGAAGGCGAACCTCCTCT	mouse
Cd44	CD44 antigen	TSCM marker	mCd44_F	870	GCAGCGGCTCCACCATCGAGA	mCd44_R	1007	GCACAGTTGAGGCAATGGTGGC	mouse
Cd68	CD68 antigen	Macrophage marker	mCd68_F	389	ACACGTGGGCCAACGGCTC	mCd68_R	512	CCCCAAGCCCTCTTTAAGCCCC	mouse
Cd69	CD69 antigen	T/NK activation	mCd69_F	46	GAGTCGCCAGGGACCTTGAGGG	mCd69_R	162	ACTGGTGCCATGGTCCTTCTGC	mouse
Cd79b	CD79B antigen	B cell marker	mCd79b_F	101	TGCTCTTCTCAGGTGAGCCGGT	mCd79b_R	207	GGCTGCAAACCTCGGGTGCT	mouse
Cd80	CD80 antigen	DC maturation	mCd80_F	948	TGGGAAAAACCCCCAGAAGACCCT	mCd80_R	1018	GCGCCGAATCCTGCCCCAAA	mouse
Cd83	CD83 antigen	DC maturation	mCd83_F	41	AGCGCGGGTACAAGAGCACG	mCd83_R	152	GCTGCAGGCGCAGCCTAGAAA	mouse
Cd86	CD86 antigen	DC maturation	mCd86_F	41	TGGCTCCTGTAGGCAGCACGG	mCd86_R	147	TTGCCAAGCCCATGGTGCATCT	mouse
Cd8a	CD8 antigen, alpha chain	T cell marker	mCd8a_F	662	GGCCCCGTGGCTCAGTGAAG	mCd8a_R	805	TCCTGTCTGACTAGCGGCTGTGG	mouse
Cdc6	cell division cycle 6	Reprogramming (ante)	mCdc6_F	65	ACGGTCTGGAACCAAACCAGTGC	mCdc6_R	188	AGGCATGATGGCCACACAAACTT	mouse
Csf1r	colony stimulating factor 1 receptor	Macrophage marker	mCsf1r_F	2708	TCAAGGGCAATGTGCTGCCTGT	mCsf1r_R	2851	GGATGCCGGGGTAGGGGTTCA	mouse
Ctla4	cytotoxic T-lymphocyte-associated protein 4	T cell exhaustion / Immune checkpoint	mCtla4_F	596	TGTCATTGATCCAGAACCATGCCCG	mCtla4_R	666	ACCCCAAGCTAACTGCGACAAGG	mouse
Cxcl10	chemokine (C-X-C motif) ligand 10	IFN signature (PoM)	mCxcl10_F	117	GGGTCTGAGTGGGACTCAAGGGAT	mCxcl10_R	251	CGTGGGCAGGATAGGCTCGC	mouse
E2f8	E2F transcription factor 8	Reprogramming (ante)	mE2f8_F	248	AAGTCCTTCCTTCTGAGCCTGTGC	mE2f8_R	388	TACTATCCTGTGCACTGATCCGGGCTG	mouse
Eif2ak2	eukaryotic translation initiation factor 2-alpha kinase 2	IFN signature	mEif2ak2_F	0	AGGCAAAGCAGTTGGCTGCGA	mEif2ak2_R	0	GTTCCGGCAGTTTTCGGCGG	mouse
Eomes	eomesodermin homolog (Xenopus laevis) (Eomes), transcript variant 1	Effector T marker	mEOMES_F	1770	TGTGACGGCCTACCAAAACA	mEOMES_R	1869	AGCCGTGTACATGGAATCGT	mouse
Fasl	Fas ligand (TNF superfamily, member 6)	Cytotoxic factor	mFasl_F	546	CCGTGAGTTCACCAACCAAAGCCT	mFasl_R	648	ATGGGCCACACTCCTCGGCT	mouse
Fcgr3	Fc receptor, IgG, low affinity III	NK cell marker	mFcgr3_F	122	TCTGCTGCTGTTTGCTTTTGCAG	mFcgr3_R	254	AGGGTTGTGGGTCCCTTCGCA	mouse
Folr4	folate receptor 4 (delta)	Treg gene	mFolr4_F	690	GGCTGGGACTGGAGTGAGGAGAA	mFolr4_R	836	CCCACTGTTCCTGCGCTCGG	mouse
Foxp1	forkhead box P1 (Foxp1), transcript variant 1	Naïve T marker	mFoxp1_F	115	CCTGCTAGCCTAAAGGGCTC	mFoxp1_R	245	TCCAAAGGTCACGTCTCACC	mouse
Foxp3	forkhead box P3	Treg gene	mFoxp3_F	92	GCTGGCGAAAGTGGCAGAGAGG	mFoxp3_R	187	GAGAAGTTGCCGGGAGCTGGAGT	mouse
Fzd7	frizzled homolog 7 (Drosophila)	Wnt signal	mFzd7_F	2	GCTCCCAGGCGTTACTCCGC	mFzd7_R	139	CGGAATCCGAAGCGCCGAGG	mouse
Gbp2b	guanylate binding protein 2b	IFN signature	mGbp1_F	0	AGAGTGGATACAGGAGGACCAGC	mGbp1_R	0	ACCAGGCTTTTTAGACGTGGCCC	mouse
Gbp2	guanylate binding protein 2	IFN signature	mGbp2_F	0	GCACTCTGCAGCCAGCCTCA	mGbp2_R	0	CCAGGGTGGTTTCTTTTTGTCTCTGA	mouse
Gzma	granzyme A (Gzma)	Effector T marker	mGZMA_F	87	GCTTATTCCTGAAGGAGGCTGT	mGZMA_R	232	CAGCAGTCAACACCCAGTTC	mouse
Gzmb	granzyme B	Cytotoxic factor	mGzmb_F	96	CGGCCTTCCGGGGAAGATGAA	mGzmb_R	180	CCCGATGATCTCCCCTGCCTTTGT	mouse
Havcr2	hepatitis A virus cellular receptor 2	T-Cell Differentiation	mHavcr2_F	399	GCTGCAGGATACAGTTCCCTGGT	mHavcr2_R	484	AGCTGGAGTGACCTTGGCTGCT	mouse
Hprt	hypoxanthine guanine phosphoribosyl transferase (Hprt)	House keeping	mHprt_F	47	GAGAGCGTTGGGCTTACCTC	mHprt_R	182	ATCGCTAATCACGACGCTGG	mouse
Ifit1	interferon-induced protein with tetratricopeptide repeats 1	IFN signature	mIfit1_F	0	AGAGCAGAGAGTCAAGGCAGGT	mIfit1_R	0	TGGTCACCATCAGCATTCTCTCCCA	mouse
Ifit2	interferon-induced protein with tetratricopeptide repeats 2	IFN signature	mIfit2_F	0	TCATTGGCCACGCACCCTTCG	mIfit2_R	0	TCCTGCTTCTGTGCAGCACCTCTA	mouse
Ifit3	interferon-induced protein with tetratricopeptide repeats 3	IFN signature	mIfit3_F	0	GCTCAGCCCACACCCAGCTTT	mIfit3_R	0	CAGAGATTCCCGGTTGACCTCACTCA	mouse
Ifnar1	interferon (alpha and beta) receptor 1	TAM signal	mIfnar1_F	498	CTACACAGCTCACATGAGCCCCC	mIfnar1_R	604	CCAGTGCCCACATGTTCCCGT	mouse
Ifnb1	interferon beta 1, fibroblast	cytokine	mIfnb1_F	45	GCTGCGTTCCTGCTGTGCTT	mIfnb1_R	188	GTCCGCCCTGTAGGTGAGGTTG	mouse
Ifng	interferon gamma	cytokine	mIfng_F	0	TGCCAAGTTTGAGGTCAACAACCC	mIfng_R	0	CCACCCCGAATCAGCAGCGA	mouse
Il10	interleukin 10	cytokine	mIl10_F	353	CCCCAGGCAGAGAAGCATGGC	mIl10_R	460	GGGGAGAAATCGATGACAGCGCC	mouse
Il12a	interleukin 12a	cytokine	mIl12a_F	0	AGGTCAGCGTTCCAACAGCCT	mIl12a_R	0	GGTGGCCAAAAAGAGGAGGTAGCG	mouse
Il1rn	interleukin 1 receptor antagonist	IFN signature (PoM)	mIl1rn_F	119	CACCCATGGCTTCAGAGGCAGC	mIl1rn_R	244	ACCCAGCAATGAGCTGGTTGTTTCT	mouse
Il2ra	interleukin 2 receptor, alpha chain	Treg gene	mIl2ra_F	724	GGTGGACTCAGCCCCAGCTCA	mIl2ra_R	869	TGTGGGTTGTGGGAAGTCTGTGGT	mouse
Il2rb	interleukin 2 receptor, beta chain	TSCM marker	mIl2rb_F	324	TGCCACGTCCATGCCAAGTCG	mIl2rb_R	441	ACTGGGACTCTGGGAACGACCC	mouse
Il6	interleukin 6	cytokine	mIl6_F	0	CCTCTCTGCAAGAGACTTCCATCCA	mIl6_R	0	AGGGAAGGCCGTGGTTGTCAC	mouse
Il6st	interleukin 6 signal transducer (Il6st)	Naïve T marker	mIL6ST_F	174	TCCGGAAGGAAGACCCGATA	mIL6ST_R	306	AGCCAAATCCTTGGTGCTGA	mouse
Itgam	integrin alpha M	MDSC marker	mItgam_F	1449	AGGGCAGCCAGATTGGCTCTTAT	mItgam_R	1597	TCGAGGCAAGGGACACACTGAC	mouse
Itgax	integrin alpha X	DC marker	mItgax_F	70	AGCCTTTCTTCTGCTGTTGGGGTT	mItgax_R	168	TGTCCGAACTCAGCACCGTCCA	mouse
Jun	Jun oncogene	Wnt signal	mJun_F	1741	AGGAACCGCATTGCCGCCTC	mJun_R	1858	TGTTGGCCGTGGATGCCAGC	mouse
Klrc1	killer cell lectin-like receptor subfamily C, member 1	NK cell marker	mKlrc1_F	68	AACCAAGGGGTCCTCGCAGC	mKlrc1_R	197	GATGGAAAACCTTTGCAGGGGCA	mouse
Klrd1	killer cell lectin-like receptor, subfamily D, member 1	NK cell marker	mKlrd1_F	21	ATGGCAGTTTCTAGGATCACTCGGTGG	mKlrd1_R	169	ACAGTGGTGGTTGGAGAAGGTGT	mouse
Klrg1	killer cell lectin-like receptor subfamily G, member 1 (Klrg1)	Effector T marker	mKLRG1_F	252	TCCTCTGGACGAGGAATGGT	mKLRG1_R	386	ACAGCTTCACTCCCTGGTTG	mouse
Lass6	ceramide synthase 6 (Cers6)	Naïve T marker	mLASS6_F	752	AACAACATGGCCCGAGTAGG	mLASS6_R	832	TGCCATTTTGGCAGCCTCTA	mouse
Lef1	lymphoid enhancer binding factor 1	Naïve T marker	mLef1_F	2375	CACAGTCACTGCCACCTCTT	mLef1_R	2454	CGAAACAACCGTTTTCGGCT	mouse
Ly6a	lymphocyte antigen 6 complex, locus A	TSCM marker	mLy6a_F	45	ACCCCTCCCTCTTCAGGATGCC	mLy6a_R	170	GGCTGCACAGATAAAACTTCCTCTCAG	mouse
Ly6c1	lymphocyte antigen 6 complex, locus C1	MDSC marker	mLy6c1_F	21	TGCCACTGTGCCTGCAACCT	mLy6c1_R	154	AGCACTGCAGTCCCTGAGCTCTT	mouse
Ly6g6c	lymphocyte antigen 6 complex, locus G6C	MDSC marker	mLy6g6c_F	161	GGGCTGTGTGGATCGCCAGT	mLy6g6c_R	246	AAACCCACATCTTCCCAAGGTACACG	mouse
Ly6g6d	lymphocyte antigen 6 complex, locus G6D	MDSC marker	mLy6g6d_F	120	CACTTGTGGTGAGGGCGAGCG	mLy6g6d_R	207	CAAGGTCGCGGAGGGTTGCT	mouse
Map3k14	mitogen-activated protein kinase kinase kinase 14	Wnt signal	mMap3k14_F	2736	ATCAGCAGCCAGATCCCAGCCA	mMap3k14_R	2836	TGCAGGTCGATGCCCGAGTCT	mouse
Mertk	c-mer proto-oncogene tyrosine kinase	TAM signal	mMertk_F	47	GCGATGGTTCTGGCCCCACTG	mMertk_R	120	TTCTCGGCAGTGCCTCCACTC	mouse
Mx1	myxovirus (influenza virus) resistance 1	IFN signature	mMx1_F	0	TGTGATGCGGAACCTGGTGTATCC	mMx1_R	0	GATGTCCTGCTGACCTCTGCACTTGA	mouse
Ncam1	neural cell adhesion molecule 1	NK cell marker	mNcam1_F	2300	TCCGGCAGTGACCACGTCAT	mNcam1_R	2448	AGGGTGGCTGGGATGGCCG	mouse
Nos2	nitric oxide synthase 2, inducible	T-Cell Differentiation	mNos2_F	2900	CCTCCCAGGACCACACCCCC	mNos2_R	2976	ACCCTGACCATCTCGGGTGCG	mouse
Oas1a	2'-5' oligoadenylate synthetase 1A	IFN signature	mOas1a_F	0	TTCATGGTGGCCCAACGCCC	mOas1a_R	0	TGCTGGAAGTATTAACATGACCCAGGA	mouse
Oas1b	2'-5' oligoadenylate synthetase 1B	IFN signature	mOas1b_F	0	AGAACCATCTCCCGGACACCAGC	mOas1b_R	0	TGCCTTTGCCCTTGACCCCTTT	mouse
Oas1c	2'-5' oligoadenylate synthetase 1C	IFN signature	mOas1c_F	0	TGTGATGGGCGGCTCCTATGATG	mOas1c_R	0	TCCTCAACGAACTCTCCCCGTC	mouse
Oas2	2'-5' oligoadenylate synthetase 2	IFN signature	mOas2_F	0	CGTCAAGGGAGGATCCACTGCC	mOas2_R	0	GGACGAACTGGGAGCGGTTGG	mouse
Oas3	2'-5' oligoadenylate synthetase 3	IFN signature	mOas3_F	0	GCCACAACGCTCGCTGGGAT	mOas3_R	0	CAGCGGCCTTTACCGGCCAT	mouse
Pdcd1	programmed cell death 1	T cell exhaustion / Immune checkpoint	mPdcd1_F	540	GCCCAAACCAGAAGGCCGGT	mPdcd1_R	677	CCAGCTCCTCTGGCCTCTGACAT	mouse
Pmel	premelanosome protein	TSCM marker	mPmel_F	86	GTGGGGGCCCTAGAAGGATCCAG	mPmel_R	191	GCACCTCTGTCCACTCGGGGT	mouse
Prdm1	PR domain containing 1, with ZNF domain (Prdm1)	Effector T marker	mPRDM1_F	571	CCTGCTTTTCAAGTATGCTG	mPRDM1_R	647	TTCCCTTCGGTATGTACTCC	mouse
Prf1	perforin 1 (pore forming protein)	Cytotoxic factor	mPrf1_F	471	AGGCAAACATGCGCGCCTCC	mPrf1_R	602	CCAGGCGAAAACTGTACATGCGAC	mouse
Pros1	protein S (alpha)	TAM signal	mPros1_F	100	GGGTCCTGAGCGCACGCTTT	mPros1_R	191	AGCACGCTCTTTGGACAAGAAGTT	mouse
Rnasel	ribonuclease L (2', 5'-oligoisoadenylate synthetase-dependent)	IFN signature	mRnasel_F	0	AGGATCACGTATGGGACAGCCCT	mRnasel_R	0	AGCGTCAATCCGGGCACAGC	mouse
Rrm2	ribonucleotide reductase M2	Reprogramming (ante)	mRrm2_F	319	GAAAACCCCCGCCGCTTCGT	mRrm2_R	421	GGTCCACCTCCTCGGCAGTCC	mouse
Sell	selectin, lymphocyte	TSCM marker	mSell_F	577	GCTACACAGCCTCTTGCCAGCC	mSell_R	682	TGGGGCCCGTAATACCCTGC	mouse
Socs1	suppressor of cytokine signaling 1	TAM signal	mSocs1_F	98	TGCCGCCAGCGCAGC	mSocs1_R	181	CTGCCACCTGGTTGCGTGCT	mouse
Socs3	suppressor of cytokine signaling 3	TAM signal	mSocs3_F	360	GCACGGGGAGCCCCTTTGTA	mSocs3_R	501	CCCGGGGAGCTAGTCCCGAA	mouse
Stat5b	signal transducer and activator of transcription 5B	Treg gene	mStat5b_F	472	TGTGTGCAACATAGCAACCTGAACC	mStat5b_R	541	CCACATAGCCATGGTTCACAACCTACA	mouse
Taf4b	TAF4B RNA polymerase II, TATA box binding protein (TBP)-associated factor (Taf4b)	Naïve T marker	mTAF4B_F	2584	CAGCCAAGAGTCGCTCCAAT	mTAF4B_R	2675	GATCTGGGCAAGCTCCAACT	mouse
Tbx21	T-box 21 (T-bet)	Effector T marker	mTBX21_F	830	CATGCCAGGGAACCGCTTAT	mTBX21_R	946	TTGGAAGCCCCCTTGTTGTT	mouse
Tcf7	transcription factor 7, T cell specific	Wnt signal	mTcf7_F	228	GCACCAGCGGACATCAGCCA	mTcf7_R	358	GGAGGACTGGGCCAGCTCACA	mouse
Tert	telomerase reverse transcriptase	Naïve T marker	mTERT_F	177	TTGGTTGCCCAATGCCTAGT	mTERT_R	257	GGATGACACCTGGTGGAAGG	mouse
Tgfb1	transforming growth factor, beta 1	Treg gene	mTgfb1_F	1089	CGAGGCGGTGCTCGCTTTGT	mTgfb1_R	1229	TAGATGGCGTTGTTGCGGTCCAC	mouse
Tnf	tumor necrosis factor	cytokine	mTnf_F	0	CGGGGTGATCGGTCCCCAAA	mTnf_R	0	GTGGTTTGCTACGACGTGGGCT	mouse
Tnfrsf18	tumor necrosis factor receptor superfamily, member 18	Treg gene	mTnfrsf18_F	480	ACTGCCCACTGAGCAATACGGC	mTnfrsf18_R	626	GCGAATGGCTGGGTCTCTCG	mouse
Tnfsf10	tumor necrosis factor (ligand) superfamily, member 10	Cytokine	mTnfsf10_F	0	GGGCCCTGAAGGACCTCAGCTT	mTnfsf10_R	0	GTCCTGCAGCTGCTTCATCTCGTTG	mouse
Uhrf1	ubiquitin-like, containing PHD and RING finger domains, 1	Reprogramming (ante)	mUhrf1_F	116	GGTCTTCAGCCACTCACGCGG	mUhrf1_R	234	GCCGATGTACTCTCTCACGGC	mouse
