# Supplementary material for: TLR7 agonist, DSP-0509, with radiation combination therapy enhances anti-tumor activity and modulates T cell dependent immune activation
Source: BMC Immunol. 2024 Jul 25;25:48. doi: 10.1186/s12865-024-00643-x (PMC11270965; doi:10.1186/s12865-024-00643-x)
Supplement: Supplementary file 3 — Supplementary Material 3 [file 12865_2024_643_MOESM3_ESM.xlsx]

## Sheet: Tumor PCR CT value
Primer	GeneSymbol	Cluster	Ct	s02	s03	s04	s05	s06	s07	s08	s09	s10	s11	s12	s13	s14	s15	s16	s17	s18	s19	s20	s21	s22	s23	s24	s25	s26	s27	s28	s29	s30	s31	s32	s33	s34	s35	s36	s37	s38	s39	s40	s41	s42	s43	s44	s45	s46
-	-	-	Category	NT2W	NT2W	NT2W	NT2W	NT2W	RT2W	RT2W	RT2W	RT2W	RT2W	RT2W	DSP2W	DSP2W	DSP2W	DSP2W	DSP2W	DSP2W	Combo2W	Combo2W	Combo2W	Combo2W	Combo2W	Combo2W	NT3W	NT3W	NT3W	NT3W	NT3W	NT3W	RT3W	RT3W	RT3W	RT3W	RT3W	DSP3W	DSP3W	DSP3W	DSP3W	DSP3W	DSP3W	Combo3W	Combo3W	Combo3W	Combo3W	Combo3W
plate3-89	Ly6g	MDSC	Ly6g	23.9831	23.0333	22.2249	21.3388	23.4967	20.7479	20.8705	21.0854	19.9378	20.0114	20.3931	18.615	17.1337	19.7053	17.5564	17.6465	18.939	18.5938	18.6774	18.4477	18.6209	17.8765	18.3577	20.2021	21.0536	20.0816	18.6448	19.5518	20.0338	20.4982	20.5259	20.272	20.1636	18.709	17.0752	16.822	17.0071	17.9645	16.5711	17.3314	21.2372	22.3212	18.8095	17.3827	17.9327
plate3-24	Tnfsf8	TNF Superfamily Members and their Receptors	Tnfsf8	15.6057	15.8592	15.7684	15.332	15.1028	16.381	14.6627	14.3113	14.0256	14.5332	14.1354	16.4666	15.1372	17.2844	16.5573	16.1808	16.0456	14.6052	15.4629	16.8285	16.6655	14.7425	14.9616	16.3781	16.3702	15.2833	18.1162	16.114	15.8467	15.7612	15.9617	15.8002	15.4582	16.0437	19.286	17.4899	17.0885	16.4565	17.8578	16.3664	17.7027	19.2846	16.7267	16.9958	17.5752
plate3-91	CCL5	Cytokines Receptors and their related Proteins	CCL5	9.99504	11.4313	11.7961	9.82315	10.4163	8.92856	9.22845	9.49871	7.77213	8.37951	9.4883	10.9682	6.91338	10.8593	8.53132	10.1801	8.12814	7.02416	9.26804	7.83967	8.70302	6.37052	6.71511	12.739	12.6316	12.1833	14.6524	11.5767	11.7682	11.1211	9.05477	9.57667	9.73355	11.5103	13.286	9.31571	9.08306	9.73708	11.4481	10.7172	10.2089	10.1939	9.3543	9.67729	10.1159
plate1-51	Gzmb	Cytotoxic factor	Gzmb	13.8665	15.3398	14.1062	13.754	14.5399	15.1085	13.9655	12.5918	11.4105	11.5575	13.3295	14.0834	11.7066	13.9377	14.4851	14.6025	12.1982	11.5964	12.5525	13.0181	13.4439	12.3073	12.585	15.6122	16.428	16.2967	17.6692	13.3534	15.1417	14.288	14.9171	14.7187	12.9441	14.0987	16.5915	15.3788	12.7289	14.4541	16.1076	13.0243	16.6316	15.9432	14.168	14.0045	13.8545
plate3-15	Lat	T-Cell Regulators	Lat	13.3225	14.7159	15.064	13.8585	14.3778	14.3841	13.2961	13.4258	11.4385	11.9764	13.116	15.9737	12.9575	16.0298	14.3808	15.6251	13.3875	12.0877	14.2533	13.944	14.3572	12.3638	12.6439	16.4989	16.0968	15.8206	18.0052	15.4389	15.4836	14.9609	14.004	13.9377	13.8102	15.3501	18.0973	15.6647	15.3016	14.9747	17.1269	15.2035	15.4467	16.4935	14.9026	15.618	15.7314
plate3-77	STAT4	Th1	STAT4	12.9768	13.669	13.8783	12.5361	13.1366	12.9868	12.5366	12.9133	10.9941	11.7847	12.4457	14.7838	12.0857	15.015	14.2572	14.2343	12.6834	11.8053	13.4092	13.1895	12.6329	11.2602	11.596	15.2182	15.3356	14.6078	16.6564	14.5684	14.3373	14.825	13.4253	13.1025	13.4778	14.4013	16.2161	13.9655	14.0394	13.8767	15.7807	13.841	15.2876	16.766	14.0608	14.229	14.4238
plate2-55	Cd8b1	Regulators of T-Cell Activation	Cd8b1	13.9371	14.8904	16.0327	15.1559	14.6814	17.9761	15.8245	13.7135	11.8416	11.566	12.7215	16.6794	13.9388	16.5989	15.6069	16.2399	13.4929	12.4482	13.3262	14.3923	15.0885	12.9734	13.9935	16.7243	16.2477	15.6393	19.0765	15.9178	15.8921	15.0755	15.9391	13.0981	14.6694	15.4289	17.232	15.0537	15.2726	15.578	16.9761	15.3619	16.4688	17.0214	14.5062	14.9615	15.635
plate3-70	NCR1	NK cell	NCR1	12.9255	13.5428	13.5776	12.4851	12.9627	13.7149	12.5993	13.1336	11.7563	12.365	12.536	13.9863	11.7903	14.6532	13.7847	13.8919	12.667	11.9852	13.2558	13.935	12.9544	11.8755	12.555	15.0916	14.6884	14.2793	16.5414	14.1201	14.2316	14.795	13.9071	13.7102	13.7472	14.4599	16.9964	14.3013	13.6946	14.28	16.4341	13.9631	16.1042	16.5986	14.8747	15.0749	15.5214
plate2-88	Cd28	T-Cell Proliferation	Cd28	15.6074	16.824	17.3622	16.9559	16.2369	18.5376	17.371	15.5322	13.5478	13.4104	14.4687	17.7705	14.885	18.0829	16.494	17.5414	15.0415	14.163	14.6075	15.8737	16.5347	14.5049	14.7661	18.5074	17.908	16.7241	20.1456	17.2875	17.614	16.8659	17.1422	14.4799	16.2932	17.1189	20.0881	16.4407	16.8675	17.3574	19.3954	17.3891	18.3277	18.6709	16.5709	16.2238	17.0578
plate1-92	Havcr2	T-Cell Differentiation	Havcr2	15.6212	16.0274	16.4635	15.3687	16.1017	15.8359	15.6474	14.1274	13.0186	13.0766	14.9539	16.4586	13.8912	15.6924	16.5245	16.6281	14.0896	13.4629	14.1174	15.099	15.8203	14.196	14.6125	16.9403	17.1811	15.6796	18.9632	14.3682	16.7392	15.1107	16.4895	15.4744	14.2451	16.066	18.1303	17.7738	14.6789	15.3347	17.5365	14.8189	16.4469	17.5192	15.7706	15.4562	15.81
plate3-13	Cd27a	T-Cell Regulators	Cd27a	13.721	15.132	15.4182	13.6994	14.4121	14.2831	13.3517	13.8292	11.5126	12.3078	13.5902	16.4111	13.1142	16.906	14.822	16.0682	14.049	12.8211	14.9532	14.75	14.3342	12.7537	13.1409	16.8717	16.4819	16.7888	19.3074	15.8885	16.2222	16.513	14.4341	14.5845	14.6657	16.034	18.4873	16.0419	15.5014	15.9837	17.6147	15.6484	17.2676	18.2054	15.999	15.9727	15.9575
plate3-73	CCR2	Tem	CCR2	9.25665	9.12316	9.52472	8.16067	8.35794	10.1108	9.01535	8.80496	8.27705	8.37249	8.75246	9.6038	9.08082	10.2803	10.2142	10.0698	9.04093	8.51125	9.40756	9.97847	9.33685	8.44568	9.15385	11.0995	10.2346	10.0104	11.821	9.37831	9.70712	9.46192	10.0673	10.2837	9.82484	10.5485	11.6847	10.7901	10.6585	9.67248	11.728	9.65477	12.5586	13.0496	10.8535	10.6941	10.8132
plate1-71	Il2rb	TSCM marker	Il2rb	18.2661	18.1676	18.3402	17.8495	19.0187	19.9628	19.1797	15.8307	14.8061	14.987	17.3683	19.3798	16.76	18.8409	19.7086	19.2277	16.0146	15.4478	16.1293	17.8385	21.6737	17.5134	18.805	19.2988	20.5996	18.4047	20.6116	16.3525	19.256	17.8023	19.8534	18.6959	15.7315	17.5354	19.8291	22.3605	17.6033	18.8791	20.437	16.9768	19.7233	20.725	17.5242	18.5749	18.4097
plate2-37	DDX58	Innate immunity	DDX58	11.5379	12.15	12.1324	12.2286	11.3998	14.8067	12.5114	10.7371	10.6939	9.92217	10.725	11.5118	11.1853	12.1982	12.4838	12.3863	10.9498	10.8459	10.3296	12.4261	13.774	11.3577	11.6557	12.1418	12.7889	11.5877	14.0062	11.8989	11.8545	11.1942	12.5405	10.861	11.3872	11.6292	13.624	11.8056	11.6284	11.7589	13.353	12.2726	13.3763	13.4266	12.0979	11.3206	12.7382
plate2-16	Il10ra	Cytokines Receptors and their related Proteins	Il10ra	13.0484	13.8509	14.4863	14.6773	12.9981	16.2739	14.973	12.7993	11.5785	11.1952	12.0571	13.8773	12.6641	14.4492	14.3418	14.1759	12.1294	11.8682	11.7237	13.7095	14.7233	12.5198	12.9955	14.5831	14.6135	13.189	16.6259	14.2311	14.1015	13.0551	14.9833	12.1723	13.894	14.9162	16.7124	14.0254	14.0066	14.0847	15.7594	14.4109	15.5123	14.7102	13.7562	13.3257	14.9939
plate2-53	Cd2	Regulators of T-Cell Activation	Cd2	14.3082	15.1966	16.3774	15.2956	14.9697	16.6229	15.6337	13.5268	12.1978	12.5412	13.0884	16.01	14.3722	15.8494	14.9963	15.8683	13.805	12.5493	13.7102	13.8581	13.0167	12.8751	13.3891	16.4882	16.4299	15.4872	18.6229	15.7644	15.5483	15.4596	15.3121	13.3869	14.7452	15.6206	17.7379	14.8018	15.3211	15.3673	17.9273	15.3834	15.6581	15.8128	15.2504	15.2941	15.8288
plate3-64	PPBP	Macrophage	PPBP	15.737	15.899	15.0583	15.3106	15.182	17.0091	15.9146	15.7135	15.6863	15.4131	15.7959	13.7999	14.6612	14.155	14.7209	13.352	13.5797	15.8911	15.3672	14.2374	15.925	15.7795	16.3531	13.0989	14.2664	12.2972	13.8635	14.8272	14.3636	15.4711	15.9241	15.0824	15.4481	14.655	13.6439	14.2522	14.2483	13.2187	13.492	13.5063	16.5636	15.9031	14.5393	14.8349	14.2323
plate1-80	EOMES	Effector T	EOMES	19.3443	20.5038	19.9088	19.0978	18.9771	19.6972	19.967	17.7135	16.9439	17.6462	18.7887	20.1238	17.4746	19.1362	20.7969	20.5719	18.3468	17.6416	17.9221	19.3701	20.8282	18.175	19.3059	20.235	21.0013	19.4925	21.0838	17.5257	20.002	18.7074	20.7437	19.801	18.371	19.3391	21.932	21.2532	18.856	19.0972	20.5399	18.104	21.2413	22.2065	19.3112	19.8694	20.0204
plate3-45	Casp8	Innate immunity	Casp8	16.7059	17.153	17.3267	16.1424	16.4074	17.3936	16.3613	16.0548	14.9212	15.2177	15.9945	16.6735	15.502	17.386	16.7882	16.8747	16.0682	15.1697	16.3245	16.4455	17.2947	15.1577	15.7818	17.7395	18.166	16.4011	18.3273	17.0033	17.5122	16.779	16.5526	16.7326	16.642	16.9466	17.9195	16.9446	16.4376	16.453	17.5425	16.8487	18.4519	19.6813	17.3116	17.212	16.9289
plate3-12	Btla	T-Cell Regulators	Btla	15.0036	15.7818	15.9939	14.38	14.9144	15.5715	14.6683	15.7449	14.4554	14.4643	15.2987	16.8821	16.0118	17.7238	17.1177	16.6911	15.4476	15.2498	16.5168	17.1586	16.1448	15.2965	15.5913	17.4955	17.5714	16.4558	18.6923	15.948	16.45	16.3294	15.3542	15.5322	15.5596	16.7434	19.5077	18.0423	17.4308	16.2794	18.3889	16.6332	19.0564	18.888	18.1994	17.3603	17.6437
plate3-69	CXCR2	Neutrophil	CXCR2	16.3793	16.1733	16.027	17.0694	16.5196	15.7499	17.4464	16.2259	15.2839	15.5607	17.2062	14.4686	13.2834	13.7646	13.6641	13.3898	14.0915	15.1171	14.7084	12.5014	15.9499	13.747	14.3989	14.9047	14.8967	13.2765	13.619	14.8793	14.9814	16.4342	13.4251	13.6185	14.1803	13.5801	12.8402	13.0897	13.3803	13.6319	12.9098	14.4959	15.2479	16.0498	13.5772	13.9361	13.3684
plate3-79	CXCR6	Th2	CXCR6	11.9091	12.5876	12.9706	11.8095	12.6686	12.5376	11.5037	11.6496	9.66558	10.2912	11.3161	13.945	11.6276	13.4093	12.4801	13.6538	11.9529	10.8649	12.5465	12.1513	12.5196	10.6262	11.1888	13.9561	13.4347	13.5296	13.6397	13.1868	13.3385	13.0044	12.384	12.3539	12.0645	13.1037	13.0742	13.2129	13.1914	12.8889	14.1485	12.8063	13.9386	14.4072	12.6457	13.308	12.6728
plate1-55	Cd69	T/NK activation	Cd69	18.7132	18.9367	19.4162	18.3452	18.6349	20.7812	19.7823	16.6426	16.1585	16.3968	17.8902	19.6917	16.9862	18.734	20.0706	19.1791	17.0413	17.186	17.4383	18.5144	22.0403	18.6277	19.644	19.4542	20.672	18.5843	20.3561	17.1664	19.537	17.8225	20.0502	18.7839	16.9626	18.4902	19.1887	22.2547	17.9931	18.3311	20.259	17.5673	19.6387	20.6008	18.6261	19.3496	18.9782
plate3-55	CCL22	DCs	CCL22	14.3956	15.0718	15.3229	14.4346	14.9734	13.9742	14.6651	13.8215	13.9931	13.9211	13.9541	15.4334	13.3792	15.6013	14.5056	14.9885	14.4771	13.57	13.705	14.4483	15.5557	13.1706	14.2453	15.7602	16.4521	15.7345	17.6481	15.9271	15.6547	14.9321	14.2222	14.0849	14.1113	14.6045	17.8717	14.2445	15.1164	14.3784	15.7669	15.2093	14.4314	16.1369	14.3891	14.9713	14.9677
plate1-33	Cd3g	T cell	Cd3g	15.8824	16.6198	17.5029	15.3993	16.3845	16.3389	15.5579	14.5929	12.7915	13.0905	15.4457	17.8426	14.347	17.3998	17.1049	18.5401	14.577	13.8312	15.2217	16.0412	15.3295	14.5356	15.5753	18.1554	18.4505	17.0889	19.7499	14.8853	17.3	15.863	16.5262	16.3849	14.7465	16.7711	18.7184	18.4419	15.4247	16.1553	17.9632	15.1919	16.5612	17.2938	16.0403	16.0047	15.9822
plate1-32	Cd3e	T cell	Cd3e	19.1494	19.3052	20.0745	19.348	19.4177	19.6284	20.0701	16.5454	15.0621	15.4624	17.5511	20.7661	17.6049	18.7321	20.5135	20.6601	16.5048	16.0695	17.6133	18.1004	22.316	18.3254	19.4717	20.1141	21.0403	19.3234	21.4616	16.7373	19.618	18.3082	20.2742	18.9636	16.3793	18.9674	21.2606	22.5763	18.3538	18.8831	20.7208	17.5821	19.1833	19.5587	18.2073	18.6665	18.8695
plate3-71	XCL1	NK cell	XCL1	12.0306	12.6373	13.4775	11.6785	12.1337	13.2551	11.9887	12.8813	11.247	12.0591	12.3395	14.2752	11.8791	14.5089	13.7671	13.6901	12.9154	12.2336	13.6884	14.0423	12.6035	12.1028	12.8607	15.2006	14.3966	13.7554	15.8492	14.1651	13.8279	14.1284	12.9796	13.0315	13.1311	14.748	17.0634	15.3218	14.4442	14.1006	16.6572	13.9033	14.8421	16.2241	14.3782	15.6553	15.4758
plate3-63	MSR1	Macrophage	MSR1	12.3786	12.6242	12.6646	12.1479	12.3899	13.8846	12.6077	12.6225	11.2359	11.4069	12.364	13.0358	11.7922	13.8316	13.0937	13.0608	11.9706	11.9043	12.5744	12.9389	13.1642	11.5121	12.6484	13.4201	13.3602	12.6236	14.5697	12.8337	12.9866	12.6083	13.3201	13.0371	12.764	13.2867	15.2849	13.9318	13.3848	12.5823	14.824	12.8436	15.6584	16.6527	13.5964	13.6283	14.0936
plate2-54	Cd47	Regulators of T-Cell Activation	Cd47	11.0037	11.2924	11.4314	11.9591	11.0221	14.0755	12.5318	10.8133	10.4626	9.82089	10.5507	11.2016	10.9808	11.6871	12.2121	11.3785	10.3694	10.5632	10.0864	12.2371	12.5862	11.0103	11.5242	10.9855	11.6476	10.8896	12.9579	11.0816	11.1877	10.4413	13.0043	10.7776	11.1012	10.9021	13.2159	11.6421	11.3479	11.2392	13.0858	11.448	13.3568	13.7661	11.9538	11.0434	12.7893
plate1-24	Il6	cytokine	Il6	19.896	20.3069	19.7114	20.1579	19.9304	22.9064	22.2272	18.2416	19.2227	17.9359	20.2467	19.516	18.3676	17.52	20.0948	17.7604	17.4442	18.5445	18.1003	18.4047	22.6209	19.3774	21.5996	17.8049	20.6075	16.3721	16.6537	17.0999	17.159	18.1422	20.7685	18.3239	16.7705	17.8628	16.5112	19.8908	16.3902	16.9334	16.9119	15.4311	19.2173	20.8616	17.4399	18.3083	17.166
plate1-54	Cd86	DC maturation	Cd86	19.2227	18.3771	18.6301	18.2401	18.2609	20.6089	19.985	17.231	16.1173	16.4408	18.4714	19.1898	17.8758	19.4304	20.6706	19.3222	17.5117	17.3809	17.9859	19.6484	21.9204	18.745	20.1915	18.3731	20.8525	17.9011	19.8589	16.9984	19.1977	17.5853	20.3456	19.4019	16.9211	18.4004	20.8101	21.4814	18.1559	18.7185	20.1617	17.5149	20.4235	20.9705	18.9972	18.9527	19.5819
plate1-50	Fasl	Cytotoxic factor	Fasl	19.6068	20.2061	20.4548	18.6311	19.4562	19.6265	19.1123	17.7897	16.5054	16.9085	19.1031	21.0331	17.4356	19.3549	20.7467	20.2756	17.7406	17.3744	18.5598	19.2305	19.9041	18.3989	19.5558	21.4887	21.6125	20.1841	23.6246	17.6803	19.9505	18.8977	19.7066	19.8424	18.0754	20.6378	21.459	21.7284	18.14	19.4917	22.3265	18.5523	22.0263	22.3168	19.1876	19.0878	19.5103
plate2-64	Prkcq	Regulators of T-Cell Activation	Prkcq	14.3496	15.3478	16.0324	15.796	14.848	16.7769	16.2452	14.0265	12.6199	12.4461	13.4954	15.8829	13.8762	14.8747	15.4466	15.7573	13.7254	13.071	13.8165	14.2126	15.6661	13.2728	13.9964	16.8637	16.0932	15.5203	17.167	16.0884	15.6758	15.3458	15.9383	13.779	15.0051	15.3376	15.5445	15.0099	15.4193	14.8899	17.5363	15.1225	14.232	14.6704	14.954	15.4468	15.2858
plate1-18	Ifit1	IFN signature	Ifit1	14.8473	14.9376	15.1077	14.4141	14.6088	17.3076	14.3104	12.1775	11.7928	11.9489	12.8067	14.5115	12.9234	14.3131	15.1557	14.9276	13.125	12.415	12.5268	13.9518	16.4216	13.7901	14.6132	14.8683	16.4986	13.6275	15.8108	12.6686	14.4689	13.3241	15.1009	14.4879	12.4009	13.7788	13.7076	16.1719	12.5655	13.3874	14.2393	13.0702	16.3954	15.9385	13.5232	13.1205	13.5124
plate3-92	BST2	pDC	BST2	8.93287	9.82631	9.75458	9.10049	9.2883	11.4876	8.29146	8.37796	7.94816	7.75327	8.31081	9.28935	7.9796	9.8284	8.91847	9.49012	8.19491	7.96029	8.56184	9.91877	9.29238	8.03082	8.46799	10.3407	10.6223	10.0373	11.8295	10.0416	9.75894	9.83388	9.02111	9.04898	8.73924	9.24252	11.5886	9.42107	8.70924	9.06081	11.0982	9.45827	11.833	12.4785	9.09674	8.89118	9.8072
plate3-65	CMA1	Mast cell	CMA1	10.1495	11.7863	11.1678	9.80504	11.4716	11.3222	10.2397	11.6144	9.47498	9.68344	11.4324	11.7042	10.3753	11.737	11.6206	12.5524	10.7016	10.6153	12.2466	11.4669	11.2718	10.0377	10.2169	13.9599	13.8534	12.7814	15.1922	12.1783	11.7415	11.1386	10.4906	12.0629	11.4177	12.0806	15.3733	13.0739	11.7443	10.8017	15.2729	12.5589	12.5108	14.5449	12.7726	13.4601	13.3365
plate1-78	LASS6	Naïve T	LASS6	16.4056	16.5096	16.4632	16.4856	16.3327	17.4764	16.8863	15.2596	14.9974	14.9447	16.624	16.686	15.5324	16.3191	17.4596	17.2602	14.5264	15.2552	15.1354	17.0326	18.4217	15.9689	16.4633	16.5155	17.6845	15.7818	17.2146	14.1658	16.7111	15.1867	17.7695	16.5987	14.5628	16.0754	17.7114	18.1602	15.4675	15.9148	17.6659	15.4476	17.0733	17.5815	15.9661	16.3564	16.6734
plate1-14	Eif2ak2	IFN signature	Eif2ak2	14.6615	14.6926	15.0037	14.6456	14.7695	16.7745	14.8798	12.9369	13.0341	12.6975	14.4938	14.7463	13.8069	14.7238	15.932	15.0195	13.2628	13.7153	13.2925	16.1199	16.7361	14.8566	15.2605	14.6934	16.3691	13.8256	16.1698	13.3275	15.2703	13.6075	15.6401	15.1831	12.8424	14.3349	15.9497	16.9206	13.9286	14.1367	16.0273	13.4172	15.9174	15.9183	14.4749	14.4043	15.2671
plate3-72	CLEC4b1	pDC	CLEC4b1	14.4375	14.4678	15.0079	14.044	14.2397	14.6876	14.4434	14.939	12.5375	13.213	14.8448	15.5706	12.9102	16.5857	15.0666	14.6657	12.8023	12.7198	14.3475	14.721	12.9537	12.2712	13.4313	17.3045	16.2125	15.4834	17.8045	15.0026	15.6103	14.9641	14.8553	15.0419	14.6432	15.8808	17.1901	15.5125	15.6141	15.1424	17.2179	14.7723	14.5637	15.1623	14.5092	15.1698	15.9588
plate2-48	TLR8	Innate immunity	TLR8	12.9545	13.4037	13.9774	14.1303	12.9655	15.7055	14.8063	12.7756	11.5216	11.3836	12.1797	13.3043	11.6756	13.4543	13.1597	13.1515	11.5888	11.6763	11.8453	12.3259	12.9534	11.5943	12.274	14.7157	13.9516	12.5623	14.2033	13.8493	13.4115	12.8175	14.2121	12.0609	13.4626	13.7405	13.8201	12.9678	13.4077	13.446	14.4062	12.9924	14.5377	14.0707	13.1506	12.9652	13.5569
plate3-19	Tnfrsf4	TNF Superfamily Members and their Receptors	Tnfrsf4	14.9202	16.3449	16.3641	15.09	15.3065	15.4239	15.1572	15.2722	13.774	14.3033	14.9682	16.309	14.1779	16.4871	15.9622	16.7692	14.9106	14.1007	14.8381	14.6247	15.7346	14.2325	14.6744	17.4828	16.8454	16.3888	18.3275	15.4727	15.6678	15.8135	14.4751	15.1949	14.7856	15.3938	18.5505	16.1665	15.5634	14.8396	17.787	16.5367	15.333	15.968	15.7396	15.8174	16.1887
plate3-67	TPSAB1	Mast cell	TPSAB1	9.07244	10.7619	9.80334	8.80346	10.6086	11.1016	9.40598	11.0218	8.39053	8.79452	11.1264	10.8705	9.43921	11.2091	10.3535	12.0657	9.6617	9.85084	11.555	10.5669	11.1552	9.1405	8.86155	12.7024	12.5181	12.4169	13.5341	10.8839	10.5918	10.1397	10.1201	11.4373	10.3276	11.0422	13.8507	12.6322	10.8417	10.0967	14.647	12.063	13.0031	16.2823	12.113	12.4851	12.5464
plate3-18	Tnfrsf14	TNF Superfamily Members and their Receptors	Tnfrsf14	10.6841	11.2831	11.4753	10.1966	10.3619	11.8362	10.6329	11.1008	9.79882	10.0657	11.1638	11.4622	10.1406	12.5513	11.372	11.9605	10.1652	10.5997	11.4189	11.812	12.4401	10.1892	10.366	12.4337	12.2768	12.3404	13.9169	11.1261	11.4034	11.3694	11.2483	11.6707	11.1451	11.8999	14.4578	12.5481	11.5555	11.5428	13.4409	12.2483	14.1804	14.3511	12.4276	11.7463	12.7331
plate2-47	TLR7	Innate immunity	TLR7	13.5373	13.8314	14.4308	14.8851	13.1061	19.2146	16.507	12.9745	12.1369	11.6469	12.1595	13.1092	12.8623	13.8499	14.3783	13.8845	12.2707	12.2814	11.8192	13.6626	14.8857	13.0068	13.9377	14.3591	14.843	12.8854	16.3489	13.9939	14.091	12.723	15.7704	12.8238	14.1977	14.3408	16.3068	13.9371	13.6481	13.502	15.8398	13.8763	15.8759	15.6378	14.1227	13.0835	14.8238
plate2-72	Cd40	T-Cell Differentiation	Cd40	16.1451	16.6767	17.8536	17.6128	16.2155	20.7618	19.6356	16.1508	15.671	14.5219	15.4026	17.6889	15.6217	16.959	17.2211	17.6193	15.395	15.3726	15.2546	17.0894	17.7676	16.2815	16.3357	18.147	18.113	16.6779	19.7024	17.145	17.4701	16.2997	18.4442	14.9697	16.7342	17.337	19.8861	16.5135	17.1145	17.0683	19.5123	17.1389	20.0204	19.6628	16.6686	16.4661	18.3989
plate2-67	Was	Regulators of T-Cell Activation	Was	14.3135	14.9178	15.1663	14.7986	14.1767	16.7207	16.0168	13.9847	13.2931	12.9893	13.5878	14.0146	13.2969	15.2501	14.8746	14.8212	13.2307	13.3383	12.9894	14.4362	15.4417	13.4667	13.8501	15.3878	15.042	14.174	17.2858	14.0814	14.4805	13.5582	15.7162	13.8556	14.5661	15.5472	17.7796	14.4885	14.4608	14.5677	16.3194	14.9712	16.6849	16.6117	15.0595	13.7534	15.8677
plate3-57	CCR3	Eosinophil	CCR3	17.3229	16.9983	17.6425	16.7554	17.6255	16.1375	15.9768	14.9937	14.9382	15.4246	15.3315	15.0621	14.4876	13.232	13.9552	15.2022	16.0949	14.9415	14.8432	12.6823	14.4228	14.6524	15.0582	16.4685	14.8606	13.9613	13.7994	16.5302	15.3138	17.1789	14.452	14.7396	15.7682	15.7419	12.9846	13.8388	14.9397	14.9146	14.1567	14.6482	16.038	15.6261	13.568	14.902	12.9916
plate1-20	Ifit3	IFN signature	Ifit3	12.1278	12.7799	12.8989	12.0348	12.5689	13.715	11.1199	10.365	9.80546	9.90854	10.6858	12.6732	10.7996	12.7146	12.0784	12.69	11.636	10.3461	11.0947	11.6334	11.9307	11.0583	11.0882	13.3712	14.1514	12.3167	14.302	12.2238	12.7723	12.3161	11.8499	11.6448	11.1223	12.086	12.1205	12.5966	11.3275	11.7761	12.5004	11.9735	13.6907	13.1184	11.8268	11.5864	11.8765
plate3-82	CXCL13	Tfh	CXCL13	13.4628	12.6932	15.8711	13.5192	13.544	12.6082	13.6758	14.5729	13.0394	12.9565	14.4738	13.4094	10.6511	12.8207	12.2567	11.9146	10.5088	11.5002	12.6593	13.6002	12.2756	10.2125	12.6064	17.9404	14.4298	15.558	16.6629	12.7359	14.8029	13.079	11.7344	13.0348	12.2924	15.204	15.2369	11.3386	13.4472	10.921	12.4296	11.8556	12.4212	13.4858	11.8549	12.81	13.4527
plate1-53	Cd80	DC maturation	Cd80	14.9528	14.6402	14.8935	14.5255	14.9118	15.9239	15.0901	13.3782	13.0291	13.0906	13.9564	14.9716	14.0678	14.8926	15.8972	15.0945	13.8759	13.16	13.4318	15.3248	16.3158	14.2552	14.4504	14.4663	15.843	14.2315	15.2139	13.61	14.9696	13.7534	15.7005	14.6469	13.3929	14.1443	14.9581	16.274	14.3721	14.3272	15.5483	14.2197	16.6108	16.3231	14.4754	14.2052	14.7924
plate1-26	Il10	cytokine	Il10	20.3016	20.5253	21.2726	19.3863	20.604	20.7103	20.3375	19.202	17.3962	17.8995	19.6221	20.6454	17.1801	20.528	19.914	20.9069	18.1011	17.1193	18.0492	18.8402	19.0808	17.7902	18.6712	20.7243	21.9259	18.35	24.2524	18.2901	19.332	18.8997	20.8935	19.8455	18.1019	19.829	21.2537	21.856	17.8747	18.2149	19.9392	18.5831	20.7296	19.4349	18.7773	18.6867	19.2045
plate2-33	Nlrc4	Inflammasome	Nlrc4	19.8452	20.4663	21.3445	19.6348	19.8545	24.2411	20.9849	19.6393	18.4333	18.5199	20.2412	19.5956	18.9839	20.9384	20.2437	21.1419	18.9429	18.9924	19.2894	19.611	20.042	18.1858	18.5425	21.5413	20.865	19.9425	22.6948	20.0294	19.7271	19.669	20.4884	20.0487	20.5138	21.9926	21.986	21.2917	19.9934	20.9429	21.8421	20.9185	23.0241	22.6309	21.3916	20.7242	21.9432
plate3-22	Tnfsf13b	TNF Superfamily Members and their Receptors	Tnfsf13b	13.9384	14.6353	14.5188	14.3112	14.358	15.3031	14.0606	14.1577	13.0168	12.9494	14.1618	15.068	13.3179	16.4974	15.4326	14.6958	13.7151	13.4802	13.9172	15.7811	16.3732	13.5168	13.9667	15.6128	15.0219	15.6515	17.8498	14.8178	14.8951	14.346	14.53	14.7206	14.0489	15.4717	17.1141	15.8551	15.0147	14.7358	17.5368	15.4768	16.5758	17.6183	15.3997	15.1291	16.3267
plate2-41	TLR1	Innate immunity	TLR1	15.6211	16.1427	16.5757	15.4832	15.1033	16.7564	16.0464	15.5357	13.5465	14.1298	15.0321	15.557	13.9831	16.1874	15.7605	16.0934	14.6573	13.9528	15.0267	14.8072	15.1982	13.4461	14.3555	17.2249	16.7159	15.6827	18.62	15.8981	15.9709	15.2355	15.7398	15.2607	16.3222	16.9967	18.6268	15.663	15.7038	15.619	17.3827	15.9604	17.0443	16.8499	16.411	15.6898	16.4651
plate1-42	Klrd1	NK cell	Klrd1	17.1936	17.1488	17.5394	16.1415	16.5499	18.2481	17.4301	14.3217	12.8548	13.2046	16.3526	17.8878	14.438	16.4811	18.7737	18.1038	14.164	13.9971	14.8385	15.514	19.311	16.2105	18.1184	17.8478	20.0992	16.69	18.6052	13.8808	17.3978	15.0882	18.6726	17.2117	13.9897	16.7157	17.0869	21.4238	14.7143	16.3373	18.0056	14.8258	17.2804	18.7112	15.2284	15.4014	15.2621
plate2-51	Cblb	Regulators of T-Cell Activation	Cblb	11.9844	12.5995	12.8487	12.3647	11.8665	13.4657	12.7133	11.5048	10.6227	10.1748	11.313	12.0432	10.9901	12.2428	12.6382	12.2479	11.0055	10.9257	10.9165	11.7633	12.2394	10.8698	11.2041	12.5531	12.8437	11.8094	13.9482	12.0551	11.9013	11.6682	12.5293	11.4794	11.9423	12.1916	13.3089	12.286	11.9589	11.9186	12.7823	12.5776	12.4829	13.1116	12.8534	11.6775	12.8848
plate2-73	Ada	T-Cell Differentiation	Ada	13.5943	14.4595	14.9491	14.7374	13.2947	18.1991	15.7933	13.9567	12.7104	12.2106	13.4001	13.1283	12.2752	14.0927	13.9191	14.1743	12.4474	13.0045	12.6799	13.4459	14.1642	12.8721	13.3032	14.6133	14.7133	13.0586	16.8624	13.7656	13.7874	12.7426	14.8113	13.1366	14.5062	14.6795	16.21	13.4091	13.3731	13.7618	15.401	14.29	15.7138	15.6029	14.0407	12.9368	14.7238
plate1-90	Cd274	T cell exhaustion / Immune checkpoint	Cd274	13.5998	14.0687	14.6119	13.4709	13.6663	14.6157	13.7467	13.0492	11.5034	11.8524	13.9001	14.7691	11.5492	14.2606	13.1911	14.6727	12.3581	12.1058	13.0428	12.7525	15.3753	12.4728	12.3682	14.7691	15.9379	14.7152	16.7111	13.2101	14.3763	14.1548	14.0155	13.5199	12.4139	13.5	13.9606	14.7345	12.4975	13.6941	14.1043	14.0276	15.802	15.9292	13.3437	13.5568	13.245
plate1-17	Gbp2	IFN signature	Gbp2	8.99569	9.37335	10.1615	8.72447	9.40905	11.551	9.70371	8.91549	7.82967	7.81595	9.56149	10.5318	8.40535	9.94112	9.94843	10.1371	8.45105	8.6477	9.0686	10.4921	12.3307	9.30691	9.84939	11.149	11.154	11.1888	13.0033	8.95023	9.94916	9.78888	10.2571	9.84518	8.5304	9.48244	10.7871	11.5045	8.9729	9.40677	10.5323	9.34924	12.4084	12.7364	9.66644	9.48475	9.7546
plate2-94	Il1b	T-Cell Proliferation	Il1b	13.0255	13.0208	12.7982	13.5529	11.6128	19.7414	17.7498	13.3774	13.0761	12.4206	13.1764	12.3007	12.997	12.3415	12.6747	11.8358	11.9701	13.3739	11.9465	11.9169	15.086	13.8849	14.4383	11.9656	12.8045	10.7579	11.5427	12.3705	11.7799	12.5038	13.3112	9.6201	12.2734	10.5886	10.1917	10.7025	10.7584	12.0316	11.2737	11.8533	15.5649	16.642	11.3561	10.8548	11.7454
plate2-59	Irf4	Regulators of T-Cell Activation	Irf4	16.2632	16.5912	18.1664	17.2976	15.9533	17.106	17.6488	16.2593	14.8751	14.6039	16.1299	18.0612	15.2994	17.2496	17.2658	17.6485	15.4406	15.268	15.663	16.7642	17.1814	15.4482	15.5099	18.5125	17.766	17.2122	21.2906	17.5106	17.1485	16.7249	16.7917	15.2935	16.7006	17.9464	21.0011	16.5599	17.0451	16.9622	19.737	17.8778	16.2254	16.5921	16.7135	16.2483	17.8947
plate2-27	Ptger2	Cytokines Receptors and their related Proteins	Ptger2	18.6323	19.8872	20.384	19.7861	18.047	22.0278	20.6119	18.5304	17.8535	17.2565	18.2494	19.4069	17.6616	19.4273	19.0156	19.6185	17.742	18.3897	17.76	18.6236	20.8446	17.826	17.6235	20.1275	19.3222	19.0562	20.7818	18.985	18.8955	18.3829	19.6793	17.9736	19.5362	20.1406	21.7214	18.5864	19.3203	19.9807	21.4574	19.8351	22.057	21.9634	19.6826	18.4552	19.9072
plate2-57	Icam1	Regulators of T-Cell Activation	Icam1	16.312	16.9323	18.3167	17.2696	16.3893	20.666	19.4391	16.0543	14.9799	14.8222	15.4552	16.6404	15.4469	17.0268	17.1775	17.6936	15.4045	15.4468	14.9889	16.1214	17.6592	15.636	16.3278	18.0621	17.5508	16.0086	19.9042	16.6599	16.6026	15.1642	17.3799	15.1736	16.4343	17.0684	19.2001	16.162	16.2592	16.4696	17.8907	17.4878	17.7625	17.6773	16.8559	15.8021	17.9426
plate3-75	CD38	Th1	CD38	10.7768	11.5734	11.6778	10.4135	11.1116	11.1495	11.5359	12.0154	9.4685	10.0631	12.2496	11.3725	9.18681	11.8892	10.1874	11.5084	9.79358	9.67835	11.4046	9.59997	11.2341	8.98895	8.88878	12.4243	12.1161	11.6835	12.9649	11.5941	11.7474	11.9166	10.8705	11.073	11.3089	12.1053	12.3119	11.1204	10.7731	11.372	12.4963	11.8176	13.0554	13.1336	11.088	11.6251	11.1484
plate2-40	NOD2	Innate immunity	NOD2	19.9645	20.0366	20.8248	21.065	19.3951	22.5044	22.2856	19.3345	19.1735	17.8763	17.9967	19.8001	18.7514	20.0249	20.4766	19.369	17.2595	18.1634	17.6777	18.6571	21.7607	19.336	19.6565	20.3102	21.0599	18.2732	22.3715	20.0045	19.0586	18.427	20.0309	17.0838	19.6617	19.527	21.1876	19.1486	19.5684	19.4919	20.9273	20.1583	18.4842	18.0246	18.8043	18.1774	20.5178
plate3-60	CCL7	Macrophage	CCL7	11.9914	12.8936	11.7925	11.8374	12.0337	13.5229	11.2957	10.9996	10.285	10.7556	11.5276	11.5279	10.1975	12.9602	11.2365	12.3221	11.309	10.8606	11.5704	11.9956	11.5771	10.5769	10.6939	11.9863	13.3212	11.6703	13.4593	12.5808	12.3102	11.8457	11.6378	11.7789	11.002	12.0638	14.1068	11.8598	11.7076	11.7105	13.0742	12.272	14.5668	15.6444	12.1526	11.4463	12.4231
plate2-22	Il4	Cytokines Receptors and their related Proteins	Il4	18.5084	20.2116	19.9111	22.2802	19.5531	24.6712	23.8282	18.0118	18.458	18.1916	19.3534	17.0225	17.1829	15.3418	16.2475	17.856	17.8248	19.3558	17.5138	14.7269	18.6074	18.9111	19.1388	18.1361	16.7614	16.5273	15.7025	19.2397	17.5023	19.4503	17.6356	15.8208	19.7483	17.0553	14.5615	15.0118	16.9173	17.042	16.237	16.8567	19.3659	19.4077	15.0618	17.3963	14.6449
plate2-52	Cd1d1	Regulators of T-Cell Activation	Cd1d1	18.3242	18.3344	18.6778	19.4032	17.2111	24.6096	21.8242	18.5201	16.7196	16.2126	17.2397	17.084	17.0633	17.7392	18.5969	18.7352	16.6859	16.8297	17.1183	16.9924	19.0347	16.9915	17.844	19.4003	18.4835	17.3944	20.6153	18.3555	18.543	17.2537	20.2494	16.4392	18.5776	18.5336	20.528	17.7076	17.4341	17.7223	18.4854	18.4255	18.2404	18.137	17.5951	16.7953	18.4216
plate3-17	Tnfrsf13c	TNF Superfamily Members and their Receptors	Tnfrsf13c	18.8095	19.7039	19.3999	18.9925	18.7022	18.6989	19.5331	18.5547	18.0096	17.9665	18.9939	19.1755	18.0572	19.832	19.6799	19.5857	18.0685	18.2382	19.2176	19.177	19.8635	17.9258	18.6653	20.5557	20.5692	19.9276	24.9722	19.8192	19.9368	20.1629	19.6139	19.1967	20.1523	19.1013	23.6374	19.7671	19.7705	19.2471	21.9276	20.2868	18.7135	20.3963	19.6799	19.633	21.0743
plate3-81	CXCR5	Tfh	CXCR5	17.3088	18.3348	18.4591	17.1514	17.4968	17.8252	17.4515	17.1993	16.7172	16.867	17.6769	16.3069	15.5662	14.992	15.2365	16.6855	16.8622	16.7037	17.2013	13.7727	16.2346	16.0135	16.7832	17.4613	16.3791	15.804	15.1789	17.2974	17.1831	18.4343	15.3522	16.2309	18.0321	16.8233	14.7179	15.3339	15.9652	15.6576	15.5295	16.1892	17.26	16.8077	15.0383	16.5654	14.2295
plate3-40	Nhlh2	Transcriptional Regulators	Nhlh2	19.0371	18.2414	19.7187	18.599	21.2298	17.3913	18.3397	16.8425	18.5968	18.1822	19.1376	16.2123	16.3345	13.7988	14.3582	15.6694	18.3058	18.5088	16.8539	13.5808	16.3107	18.5871	17.3973	17.0158	15.3881	15.0511	13.8383	17.9464	16.4598	22.5446	15.2064	15.2658	19.0133	16.541	13.1807	14.6558	15.9442	16.2321	15.214	15.3062	16.513	15.8229	13.8838	16.892	13.5748
plate3-54	CCL17	DCs	CCL17	15.359	15.4857	15.4459	14.4979	15.4395	15.7211	14.784	14.4867	14.0791	14.5366	14.4869	15.6213	15.3463	17.1581	15.7484	16.1888	15.2611	14.4717	15.259	17.4949	15.9456	15.3872	16.1511	15.9545	16.5949	15.8662	16.9234	15.7601	15.4725	14.6313	16.0099	15.6308	14.4948	15.1149	17.3904	15.9712	16.1652	15.5542	17.0078	15.4718	16.7762	17.8211	15.8428	15.8933	16.8273
plate2-49	TLR9	Innate immunity	TLR9	13.8773	14.4585	15.4941	14.2521	13.9554	14.5499	14.5428	13.8454	12.5507	12.7258	13.9463	14.9275	12.5319	15.139	14.4975	14.9519	13.2311	12.8453	13.7051	13.2842	16.1278	12.4792	12.7787	16.3645	15.1826	15.3381	18.5225	14.5304	14.8611	14.3609	13.937	13.7111	14.3682	15.5199	18.7059	14.8056	14.9231	14.1534	16.9568	15.8677	15.4651	15.0993	15.6704	14.7731	15.732
plate3-76	IL12RB2	Th1	IL12RB2	13.7292	14.7394	14.6518	13.4947	14.1077	13.1233	13.5565	13.9786	11.9161	12.2646	13.6704	14.4694	12.4159	13.5125	13.3244	14.5054	13.2406	12.5196	13.9677	12.174	13.862	11.9948	12.0476	15.2132	14.5014	14.6523	13.8195	14.8667	14.4231	15.1327	13.2214	13.7178	13.7307	14.3217	13.1434	14.0056	14.0466	13.7388	14.5801	14.1686	13.4053	14.1381	13.421	14.6778	13.0246
plate2-43	TLR3	Innate immunity	TLR3	15.334	15.6971	16.2304	15.5948	15.0145	18.5171	16.3357	14.9812	14.5371	14.3214	14.8454	15.0297	14.6273	15.8624	16.1617	15.7323	14.6999	14.7505	14.7846	16.1706	15.8907	14.8451	15.2287	15.9428	16.3007	15.2201	17.1742	15.2503	15.3613	14.928	16.4801	15.1076	15.6981	15.7657	17.4034	15.8305	15.3916	15.5258	17.5288	15.6462	17.3454	17.4295	16.639	15.3379	16.6162
plate2-08	Ifnb1	cytokine	Ifnb1	18.6123	19.5973	19.7123	20.3207	20.5468	24.6337	21.4155	18.064	17.78	16.8548	17.087	16.9135	17.2301	14.8422	15.8044	16.4679	17.9077	17.7942	16.2222	14.5068	18.11	19.2	18.6561	17.2933	16.1773	15.9089	15.4284	18.9617	16.8852	18.834	17.4762	15.5407	19.4802	16.6714	14.1092	15.1731	16.6042	17.1974	16.3022	16.5914	18.2931	18.7328	14.8427	16.733	14.682
plate2-24	Il7r	Cytokines Receptors and their related Proteins	Il7r	15.8246	17.2385	17.5087	17.9187	17.039	23.4575	21.061	15.6562	14.8819	14.3672	15.2161	16.6616	14.2102	15.8134	15.6724	16.7383	15.0941	14.995	13.7323	14.1713	16.875	15.4992	15.3007	16.6488	17.3363	15.7746	20.4429	16.7889	16.1665	16.7404	17.3715	13.8355	16.2005	16.028	18.0685	14.2256	14.9297	16.0363	17.5766	15.8954	17.3848	18.5013	15.2104	14.6525	16.0256
plate1-66	Arg1	MDSC marker	Arg1	17.426	17.7559	17.0792	17.1353	17.0644	19.9348	19.6143	15.5448	17.2455	16.4862	18.8059	15.7026	13.9695	14.6577	16.4082	16.6604	15.1593	16.9772	14.5925	14.9536	21.7086	18.5371	17.5046	15.4636	17.7252	13.7682	17.2357	14.4288	15.2648	15.5022	17.9439	16.7299	14.4962	15.9191	15.9391	18.5209	12.7709	15.4216	14.1774	14.6064	17.962	19.0281	14.7261	14.0143	14.4211
plate3-59	IL5RA	Eosinophil	IL5RA	21.1362	20.6216	23.0567	19.5897	21.6755	17.4883	20.7017	20.0634	20.6543	20.7865	19.9739	19.7453	18.7784	17.5199	18.2866	19.0646	19.1312	19.2906	19.2564	15.9961	18.2137	18.8394	20.873	20.4841	19.3145	16.7982	16.3448	19.6872	18.1554	23.0606	18.2691	19.7497	20.1918	19.0134	15.6424	17.6225	18.6926	17.8753	18.5823	18.3091	18.4658	19.2363	16.7963	19.534	15.9076
plate2-14	Cd70	Cytokines Receptors and their related Proteins	Cd70	21.9117	21.4203	21.2448	21.4942	23.4163	22.6805	22.7822	20.3259	21.7864	19.8665	21.9818	18.5747	18.8043	17.4975	18.2257	19.1645	19.9125	20.0751	18.9481	16.2407	19.9244	20.5768	20.1316	19.6421	18.1201	17.3856	16.8511	19.8341	18.8462	21.2215	18.9988	18.4221	20.5486	18.8924	16.566	17.0894	19.3607	18.7545	17.6121	18.7245	21.0638	20.3135	16.9805	19.4096	16.2981
plate3-83	H2-DMa	B cells MHC II	H2-DMa	9.56248	10.3267	10.6014	9.09539	9.41921	10.3028	10.1061	10.5627	8.81023	8.83457	10.6417	10.9728	8.6588	11.5236	10.308	11.179	9.2096	9.42186	10.5446	10.3	11.9767	8.70885	9.17668	11.7322	11.1124	11.6582	13.2105	10.4259	10.752	10.4629	9.75908	10.2225	10.0117	11.1702	12.9461	11.4125	10.8137	10.6505	12.4157	11.5195	11.6923	12.6209	11.1531	11.1199	11.4524
plate2-10	Il1rn	IFN signature (PoM)	Il1rn	19.656	20.9986	20.805	20.3839	21.2044	18.5257	23.95	19.655	18.9502	18.2064	20.7071	19.2618	15.0096	16.5887	18.7091	20.3096	17.3831	16.3725	17.5365	14.7057	18.4653	15.883	16.5545	20.2992	22.5158	19.0805	22.0058	18.3488	18.9913	16.588	15.612	18.9171	16.3429	16.9328	19.9925	16.7765	16.0084	15.6116	20.4349	17.3255	13.7105	14.5639	19.3935	18.5034	18.1844
plate2-21	Il31	Cytokines Receptors and their related Proteins	Il31	19.2125	19.7985	18.6439	20.3689	21.908	22.0526	19.8537	17.7295	19.3811	18.7589	19.8342	15.6464	16.5464	14.1019	14.9242	15.9821	18.5642	18.2608	16.9064	13.8099	17.2558	19.5367	17.9784	17.3016	15.2086	14.7213	13.9719	17.6735	15.9336	21.6779	15.7871	15.2317	19.8604	15.9102	13.2371	14.3595	16.1969	16.4247	14.712	15.8378	17.9794	17.8973	14.368	16.7424	13.608
plate1-15	Mx1	IFN signature	Mx1	14.7863	15.4767	15.2904	15.2179	15.4907	16.3943	14.2138	12.9493	12.641	12.7154	13.7194	15.4646	13.7282	14.5659	15.0399	15.5077	14.1594	13.2169	13.7045	13.9363	16.3493	14.1772	14.1035	15.5012	15.5095	14.1983	14.8857	14.1455	15.4938	14.631	14.8505	14.4538	13.6121	14.8598	14.3733	15.5974	14.4821	14.2862	14.732	14.8521	16.4173	15.8405	14.301	14.795	14.2365
plate1-44	Cd14	Macrophage	Cd14	16.5105	16.2777	15.93	15.8792	15.7937	18.7491	17.5097	15.2407	15.7337	15.5542	17.2906	15.6791	15.4953	15.5156	17.2499	15.9074	15.1198	16.1801	15.0613	16.6938	19.4839	17.1524	17.3676	15.5604	17.2934	14.8647	15.6972	13.9464	15.653	14.8528	17.9101	16.5058	14.8431	15.4512	15.4058	18.2115	14.7189	15.197	15.7795	14.5552	17.8903	17.9503	15.8898	15.7399	15.531
plate3-68	FPR2	Neutrophil	FPR2	10.3864	10.8861	11.5164	10.0074	10.247	10.6077	10.3513	10.5902	8.97554	9.47221	10.7679	11.2584	9.27733	11.5879	10.2907	11.2537	9.86382	9.79822	11.1675	10.0332	10.3666	9.09542	9.44236	12.2088	11.5535	10.8981	11.8859	11.3476	11.337	11.1906	10.0899	10.4399	10.603	11.4866	11.3841	11.0082	10.9306	11.1403	11.9242	11.3326	12.5586	12.9007	10.9433	11.3626	11.0688
plate1-27	Mertk	TAM signal	Mertk	20.494	19.7904	19.5212	21.7615	20.0444	21.2053	21.493	18.8744	17.6018	18.0641	21.7009	19.3027	16.8692	18.5491	21.9166	19.7682	17.3974	18.0685	18.2833	18.3888	22.2946	18.7727	19.9972	19.8464	21.6261	18.4004	20.1609	17.2673	20.6634	18.4745	20.5943	20.2204	17.3731	19.1075	21.3396	23.1491	17.8167	19.2101	19.5652	19.2145	19.0893	19.8204	18.632	19.1039	18.7567
plate1-96	Map3k14	Wnt signal	Map3k14	17.4502	17.1487	17.4421	17.4676	17.5233	19.415	18.0788	16.2309	16.3036	16.4555	17.8772	17.4235	17.229	17.0467	18.9981	17.7587	16.0683	16.7947	16.1828	18.538	22.3763	18.434	19.0192	17.2917	18.7773	16.7312	18.8462	15.5968	17.9019	16.057	19.4433	18.3578	15.8882	17.2799	18.6087	20.1879	16.8453	17.3678	18.563	16.7828	18.4312	18.8835	17.192	17.3283	18.1741
plate3-53	CCL2	DCs	CCL2	9.73428	11.0393	9.73012	10.0968	10.471	11.8343	9.66197	9.27613	8.52745	8.73353	9.47093	9.95732	8.69357	11.0358	9.10779	10.4531	9.47947	8.78901	9.26396	10.33	10.1081	9.01781	9.26546	9.76692	10.8242	9.54405	10.176	10.0183	9.79772	9.89951	9.64869	8.91092	8.80785	8.63944	10.0717	9.08401	8.82047	9.3079	10.1644	9.70624	11.7444	12.8033	8.9286	9.03358	9.39139
plate3-37	Nfatc2	Transcriptional Regulators	Nfatc2	13.1589	13.374	13.6014	12.4729	12.5264	13.0126	13.3483	12.969	11.6281	11.9712	13.0103	13.339	11.665	13.8777	13.0484	13.5415	11.4797	11.5546	12.7013	13.1242	14.9396	11.5732	11.908	14.4018	14.0152	13.2971	15.9754	13.2271	13.5505	13.0282	13.2023	13.2779	12.4655	13.8714	16.5603	14.2754	13.4281	12.698	14.9793	14.3051	13.7699	13.613	14.0201	13.4134	14.5495
plate1-12	Oas3	IFN signature	Oas3	18.8767	19.5646	19.0845	19.087	18.6278	21.4093	19.8412	16.2271	16.4897	15.8645	17.9091	18.6962	17.0291	18.0092	20.0621	19.5452	16.2178	16.8306	16.5111	17.7178	24.1703	18.5206	19.717	19.3679	22.3918	18.0723	20.2443	16.273	19.6372	17.4102	20.0455	18.2234	15.8845	17.5895	18.5558	20.8229	16.7415	17.5492	18.896	17.6133	19.8801	18.709	17.3903	17.2751	17.2634
plate2-32	Naip5	Inflammasome	Naip5	16.0346	16.2598	16.6767	17.4965	15.7745	21.5585	18.524	15.3821	15.4591	14.4793	14.9721	16.021	15.5168	16.9437	17.0185	16.6707	15.0152	15.0433	14.4108	16.5601	16.8677	15.8004	16.9157	16.5183	16.4646	15.591	17.8811	15.8833	16.0874	15.3114	18.8593	15.2233	16.2009	16.2585	17.2561	16.2206	16.25	16.7471	17.5161	16.1874	18.6333	17.2693	16.2594	15.5696	17.4855
plate3-74	NFATC4	Tem	NFATC4	15.553	15.8665	17.6683	15.1447	15.1995	14.5053	15.8135	15.3953	14.9023	14.9042	15.7312	14.8754	13.7681	13.9985	14.2395	15.0981	14.1861	14.8296	14.9657	12.8645	15.516	14.2127	14.7401	15.7211	15.0018	13.3754	14.7758	14.8632	14.3315	14.8788	14.1305	14.7312	15.0172	15.1069	14.3108	14.7524	14.9037	14.2471	14.8343	15.6184	14.5718	14.9451	14.624	15.3882	13.9046
plate1-43	Klrc1	NK cell	Klrc1	18.531	18.4444	18.8566	17.6959	18.0644	20.2208	19.3462	15.4115	13.9063	14.5074	17.4727	19.1415	15.6163	17.5759	20.8308	19.3517	15.2011	15.2628	16.2753	16.9477	20.2592	17.6271	19.4301	19.3809	20.6035	17.9494	18.5872	15.1986	18.9715	16.6944	20.5675	18.7731	15.1705	18.2294	18.1109	21.6671	16.0722	18.1396	19.2194	16.0519	18.9883	20.6934	16.2957	16.804	16.2667
plate3-86	H2-Ea-ps	B cells MHC II	H2-Ea-ps	6.47498	7.14925	7.43326	6.08637	6.79238	7.28445	7.50874	8.71322	5.522	5.97154	8.19356	10.0668	6.24297	10.0552	7.89187	8.77939	6.62506	6.56538	9.19003	8.23064	7.7537	5.93314	6.75537	9.97084	8.60187	9.51939	12.6583	8.05954	8.38772	8.69208	7.13194	7.49955	7.41599	8.99067	11.6247	8.99411	8.30576	8.76134	11.0973	8.7427	8.97666	9.8893	8.50174	9.47508	9.572
plate3-08	Ripk2	T-Cell Proliferation	Ripk2	12.1863	12.8284	12.5553	12.3295	12.5102	13.6364	12.6094	12.3921	11.7004	11.5577	12.6999	13.1429	12.1623	13.5835	13.083	13.1161	12.1897	12.1691	12.637	13.8625	14.9507	12.2692	12.8175	12.8611	13.4921	13.0756	14.1047	12.8442	12.9269	12.6229	12.971	12.8937	12.2157	12.5308	14.7833	13.6576	12.9586	12.6744	14.6666	13.34	13.6871	14.9525	13.4392	13.1543	13.9491
plate2-95	Pdcd1lg2	T-Cell Proliferation	Pdcd1lg2	16.26	18.2784	18.7517	17.3316	17.7729	18.6187	19.7784	18.3707	15.4134	14.7217	17.3813	19.3929	15.5089	18.575	16.8548	18.599	15.5016	15.7604	17.0931	16.7994	18.8042	15.6614	15.5572	19.0374	19.3563	19.2146	21.6226	18.6341	17.9327	17.5553	16.8737	14.7723	17.1999	17.7686	20.5191	16.3267	16.7806	18.5513	19.3606	19.1101	19.0583	18.1401	16.4074	17.1864	17.6809
plate2-36	Pycard	Inflammasome	Pycard	15.8521	16.8876	17.8074	17.6777	15.0704	22.138	20.0375	15.8203	14.8535	14.0952	14.7368	15.6788	15.3225	16.3958	16.8355	17.3666	14.5966	15.1803	14.2963	15.8518	16.7949	15.771	16.6756	17.5117	17.5329	15.3932	19.5727	16.0247	16.7705	14.2204	17.6292	14.6711	16.7961	16.9219	19.5796	15.7344	15.7595	16.1294	18.3458	16.6333	16.9251	17.2792	15.8638	14.6231	17.0575
plate2-79	Flt3	T-Cell Differentiation	Flt3	16.3331	17.3352	17.8343	17.2625	16.718	18.4532	18.6409	16.4181	16.3509	15.3458	16.4529	18.2319	17.0902	17.7183	18.4529	18.2129	16.1777	16.1725	15.7516	17.2897	19.6201	16.8584	16.9549	19.2609	17.824	16.3845	21.7273	17.0676	17.3233	17.1873	17.5049	15.0408	16.4051	17.3273	20.9153	17.1794	17.9026	16.9486	18.8437	18.5238	17.0565	18.3349	17.1443	17.1455	18.3859
plate3-29	Fos	Transcriptional Regulators	Fos	12.8337	13.4845	13.2364	11.9102	12.5599	13.0055	12.7378	12.4501	11.0892	11.155	12.4754	13.3348	11.4556	13.1176	12.7858	13.2843	11.8284	11.64	12.6489	11.9515	14.3407	11.3897	11.5617	13.2015	13.4191	12.4706	13.9602	12.8007	12.5059	12.6441	12.2644	12.252	11.6795	12.3638	13.9982	13.3684	12.7543	12.1978	13.1455	13.5831	14.0981	15.6785	12.8736	12.9626	13.5516
plate3-62	FN1	Macrophage	FN1	7.37706	7.81349	7.23426	7.43618	7.26184	9.70802	8.12762	7.63316	7.6527	7.11266	7.99734	7.73629	7.87653	8.60084	8.40323	7.95425	7.56437	7.914	7.19082	10.009	12.9112	8.56791	8.75632	6.78508	7.26852	7.23424	9.04501	7.18062	7.19083	7.33647	8.418	7.98295	6.96243	6.97991	10.3547	9.1674	8.16564	7.98518	8.88918	9.08507	10.2258	11.485	8.50834	8.45619	9.46254
plate3-90	Lamp1	脱顆粒マーカー（CD107a）	Lamp1	6.28105	6.90594	6.69261	6.0118	6.16751	7.44983	6.7006	6.44964	5.84715	5.69185	6.6907	6.42781	6.0592	7.12255	6.60431	7.25471	5.94381	6.16601	6.32604	7.0299	8.17087	6.23066	6.17163	7.23012	7.27974	6.68541	8.02814	6.26463	6.50576	6.27148	6.55806	6.9778	6.83465	6.98918	9.13148	7.6145	6.88283	6.26258	8.18728	7.19157	7.7873	8.67893	7.18443	6.83522	7.75083
plate2-77	Cd74	T-Cell Differentiation	Cd74	9.86033	11.049	11.344	10.6242	9.50803	14.2609	13.1172	11.4098	8.55366	8.42826	10.8952	12.5453	9.26602	12.0623	11.1178	11.9052	8.96672	9.36214	10.4326	10.294	12.406	9.15148	9.74555	12.7704	11.6155	11.947	16.0789	10.8436	10.9093	10.9522	11.2472	9.06307	10.6211	11.9237	14.5127	11.1779	10.8266	11.319	13.6649	12.4592	11.3145	11.6724	10.9341	11.4295	12.4912
plate2-92	Il15	T-Cell Proliferation	Il15	15.5774	16.6217	16.8982	17.9539	15.6913	21.7319	18.9	15.5861	15.3619	14.0811	14.4936	15.4848	15.6325	17.0539	16.8296	17.0806	14.9603	15.3774	13.9246	17.128	16.7539	16.5096	17.2624	17.1486	16.9588	15.7907	18.7404	17.4834	16.3198	15.3638	18.347	14.9694	16.7219	15.9362	16.3841	15.2065	15.5402	16.918	17.1686	15.9722	19.5547	18.4145	15.6539	14.6384	16.715
plate1-83	PRDM1	Effector T	PRDM1	21.4314	20.0671	19.3978	19.9198	21.0147	20.0288	22.5129	19.0765	19.5152	19.2577	20.4186	21.4502	18.7564	17.7585	23.5237	21.56	18.8385	19.2403	18.5386	19.8576	23.2351	21.033	21.7448	19.1174	19.8519	18.0136	18.5868	15.9459	18.9987	19.2558	21.8008	20.7359	16.4733	18.0679	19.3735	20.8773	18.1227	19.5302	18.9552	19.9653	18.0305	18.6877	18.4568	17.9341	18.1759
plate3-44	Mlkl	Innate immunity	Mlkl	10.8066	11.6778	11.3674	10.7649	10.968	13.3553	10.7828	11.0033	10.4662	10.2182	11.1533	11.4798	10.4531	11.9758	11.2234	11.7147	10.5426	10.7114	11.2903	12.2863	12.5372	10.7038	10.8499	11.6502	12.2125	11.7667	12.9809	11.3984	11.4342	11.4118	11.2481	11.5427	10.8937	11.241	13.4442	11.8228	11.1599	10.9391	13.1148	11.7716	13.7239	14.8061	11.8148	11.4052	12.059
plate2-86	Casp3	T-Cell Proliferation	Casp3	10.3489	10.5314	10.8306	11.0814	10.5525	16.2894	12.2694	10.5085	10.321	9.56082	10.2537	10.4713	10.8749	11.1512	11.5526	10.6748	9.76545	10.4724	9.90711	12.529	12.127	10.9656	11.4961	10.2184	10.7489	10.5371	11.7977	10.1958	10.2772	9.70329	12.5415	10.6071	10.8999	10.5846	12.4701	11.0752	10.6051	10.8699	12.9319	10.6489	13.7915	14.5137	11.4709	10.9186	12.1446
plate2-96	Ptprc	T-Cell Proliferation	Ptprc	16.6532	18.0237	17.6486	18.1066	17.4945	21.4849	21.4683	17.4189	16.3298	15.8181	16.7585	17.7652	17.9138	18.5845	18.9051	19.5851	16.9881	17.1389	16.5992	18.3158	20.217	17.9635	19.6855	18.7498	19.1465	17.3238	22.5749	17.6454	18.1854	16.9446	18.5727	15.312	17.5838	18.1969	22.4679	17.9148	17.7987	17.944	20.4197	18.5267	20.0956	21.8936	19.0378	18.8299	19.6124
plate2-12	Ccl3	Cytokines Receptors and their related Proteins	Ccl3	15.6288	16.8894	16.8742	17.1651	15.4774	20.9258	17.8918	15.2714	13.0226	12.9719	14.548	15.0806	14.1052	14.4973	15.6861	15.9499	14.8	14.502	14.2808	14.5277	17.6016	14.7212	15.2034	15.4786	16.3835	14.56	16.9745	16.0744	15.4344	15.613	16.1629	13.3236	15.5588	15.2264	15.1863	14.1087	14.5004	14.4283	14.9012	15.8481	18.9453	19.2871	14.9698	14.349	15.3131
plate1-85	Rrm2	Reprogramming (ante)	Rrm2	13.8086	13.7235	13.6845	13.3801	13.5735	17.1988	14.818	12.7979	13.156	12.4386	14.1135	13.3	13.3517	13.028	15.2547	13.8232	12.1516	13.5687	12.6231	14.7344	18.2632	15.0441	15.8279	13.2084	14.8534	13.1998	14.3065	11.1659	13.854	11.9484	15.3813	14.698	11.9926	13.2173	14.3893	16.288	12.6555	12.7001	14.6208	12.7993	15.5785	17.0525	13.4837	13.2174	13.655
plate1-35	Cd4	T cell	Cd4	19.8189	21.214	21.8384	18.9664	20.9633	20.843	22.5407	18.2231	17.1158	18.1782	20.2363	20.256	17.7663	18.9646	21.8238	20.9164	18.6649	18.2763	19.5241	18.1538	22.3167	19.3794	21.6906	22.0138	22.4471	18.9977	23.7695	17.6597	21.3351	18.4833	19.9522	20.0362	17.2314	20.25	22.2268	23.0366	18.779	17.8926	22.2042	19.2535	19.3819	19.6503	19.2851	20.052	19.5124
plate3-50	BLK	B cell	BLK	20.5808	21.0811	21.382	19.3877	20.0678	17.8603	20.9609	19.9958	19.7917	20.7089	21.7978	19.1476	16.9856	18.4447	18.819	19.2931	19.5719	17.7176	20.6224	16.9706	19.4937	18.4981	18.2629	21.3725	20.6502	18.438	17.9757	20.1421	19.4436	18.9931	18.4471	19.3851	20.0389	19.6154	17.1212	18.7562	19.2685	18.3225	19.6181	19.4442	20.0626	20.3564	18.2576	19.9402	17.3136
plate1-49	Prf1	Cytotoxic factor	Prf1	17.7942	18.0628	17.4654	17.6227	17.3779	19.6964	18.8897	15.6477	14.6021	14.4175	17.3258	18.0532	15.2176	17.0643	18.9679	18.3839	14.6166	15.0029	15.2231	16.3657	22.5369	17.1545	18.9967	18.0085	20.3058	18.3294	19.8841	14.741	18.2456	16.0872	20.3408	18.4909	14.9587	16.8909	19.3876	21.6613	15.3173	17.2411	18.7048	15.5123	19.9438	20.239	16.6153	16.7114	16.283
plate3-46	Ripk1	Innate immunity	Ripk1	20.2013	20.6958	20.5089	19.8859	20.5941	19.806	19.8279	19.4661	19.1927	19.6067	20.2806	19.7919	19.7083	21.0028	22.199	20.959	19.1395	19.462	20.078	20.5421	20.5082	18.9494	19.6397	21.1945	20.7844	20.3019	20.8852	19.7342	20.3256	20.8697	21.0172	21.0152	20.2662	21.8624	23.0221	20.2123	19.5055	20.0398	23.5143	19.6175	20.9282	20.8313	20.8485	21.6988	21.2648
plate3-84	H2-DMb1	B cells MHC II	H2-DMb1	8.59173	9.61042	10.0497	8.35734	8.61205	9.21686	9.08892	11.0111	7.89274	8.09192	10.3049	11.7506	8.26453	11.8513	9.8857	10.8807	8.37263	8.53825	10.8366	10.2489	9.91375	7.91768	8.88596	12.2224	10.751	11.4338	14.5357	9.80344	9.9456	10.5959	8.97033	9.52366	9.47356	10.6187	13.5707	10.8772	9.96779	10.4792	12.8735	10.5473	10.6368	11.4114	10.2395	10.9966	11.2268
plate3-16	Tnfrsf10b	TNF Superfamily Members and their Receptors	Tnfrsf10b	12.612	13.1984	13.002	12.8566	12.6036	14.0998	12.8247	12.7502	12.1396	11.7891	12.8007	13.1261	12.2664	13.6814	13.201	13.1058	12.2058	12.3528	12.4786	13.8652	14.9443	12.4077	13.033	12.5729	13.3978	12.9038	14.1723	12.9595	12.9899	12.2369	13.067	12.9607	12.2346	12.8233	14.875	13.6885	13.1635	12.7124	14.8406	13.4569	14.3512	15.149	13.0248	12.8802	13.9317
plate3-20	Tnfrsf8	TNF Superfamily Members and their Receptors	Tnfrsf8	18.267	18.5334	17.5993	17.7586	17.5978	19.319	19.1259	18.3343	17.2707	17.2992	18.8068	18.2215	17.0205	18.6661	18.6808	17.7052	17.1229	17.5942	17.8055	18.2042	17.9688	17.3256	17.9662	18.3889	18.7079	17.6659	19.4327	17.7058	18.297	17.8403	18.4247	19.1188	18.0791	17.4208	19.9858	18.4062	17.9482	17.6768	18.9638	18.2812	19.985	20.2674	19.2603	18.5611	18.9271
plate2-69	CD244	T cell exhaustion / Immune checkpoint	CD244	17.7835	18.1089	18.9012	18.8507	17.4772	21.6827	20.0419	17.0816	16.5538	15.8892	16.7925	17.5229	16.5622	15.7353	16.633	16.9653	16.3405	16.2803	16.2364	15.0605	18.0106	17.1553	17.7462	17.8176	16.5466	16.3461	15.9995	17.6195	17.2013	17.8626	18.3365	16.1337	18.0267	17.1669	14.8019	15.9578	16.6894	17.0389	17.4085	17.571	18.0805	18.8629	15.9876	17.2692	15.5132
plate3-61	CXCL5	Macrophage	CXCL5	13.3281	12.8006	13.0656	13.1523	12.9354	13.8172	12.5576	12.708	11.5162	11.7986	12.826	13.271	11.19	12.9951	11.9789	11.941	11.4973	12.1048	12.3448	11.0296	13.2786	11.0046	12.0312	12.8485	13.2732	9.86888	11.7335	12.6124	12.212	13.8692	11.7849	11.4908	11.5837	12.4747	13.3664	12.0632	11.882	11.9876	11.3822	11.8648	15.1725	16.7349	12.2579	12.4911	13.0796
plate3-47	Ripk3	Innate immunity	Ripk3	17.878	18.3328	18.4234	18.3215	18.1578	19.2398	18.5997	18.7721	17.8618	18.5597	18.4851	18.4717	17.2922	18.482	18.9102	18.4303	17.6672	17.3806	18.5239	19.0745	21.13	17.6301	18.9565	18.8939	18.9826	17.636	19.2428	18.4727	18.1659	18.7584	18.9864	18.7255	18.6595	18.9822	20.9327	19.3694	18.7683	19.1212	20.6442	18.3237	20.7865	21.3651	19.2597	19.4018	20.332
plate3-48	CCL1	activated DC	CCL1	15.6869	16.8017	16.995	15.7002	15.9191	16.4618	15.783	16.3023	14.6337	15.3156	16.6979	18.3677	14.6744	17.7411	15.8849	17.9234	15.8219	15.0351	17.3297	17.4365	17.6901	15.0646	15.0515	18.9225	17.4908	17.3047	19.7204	17.7849	17.1256	17.1165	15.6397	16.5733	16.0382	17.5963	20.5928	18.336	17.1534	16.69	20.5811	17.9495	15.4588	15.874	18.0529	18.7989	19.2899
plate2-65	Thy1	Regulators of T-Cell Activation	Thy1	11.1254	12.0237	12.7257	11.5259	11.2563	12.3812	12.4983	11.0699	9.92624	9.89781	11.0683	11.4467	9.9542	11.258	11.5172	12.1294	10.5152	10.0946	10.9357	10.7867	11.1798	9.98166	10.3184	12.6267	12.2945	10.1957	14.2773	11.4458	11.1471	10.887	11.3675	10.8814	11.5893	12.1541	15.0253	11.2764	11.4923	10.9429	12.4484	12.0247	11.0446	12.0659	12.2839	11.8681	12.6651
plate2-93	Il18	T-Cell Proliferation	Il18	13.9242	14.1663	15.0016	14.6336	13.8976	14.1776	16.0123	13.6374	12.7508	12.4974	13.2311	13.8435	12.1536	13.7115	13.9029	13.8886	12.7063	12.7549	12.9653	11.989	14.1472	12.6634	13.0652	14.9007	14.5949	13.0344	14.9738	14.1898	14.0699	13.235	13.3731	12.8827	13.3885	13.5729	14.3828	13.3213	13.6998	12.6847	14.6314	14.7778	11.547	12.5514	13.7775	13.7021	13.8882
plate3-23	Tnfsf14	TNF Superfamily Members and their Receptors	Tnfsf14	15.1245	15.4082	15.3789	14.9083	15.27	15.9249	15.1619	14.8094	14.3832	14.66	15.3258	14.886	13.9703	13.7072	13.6909	14.5072	14.5992	14.5717	15.0069	12.7308	14.8697	14.4803	14.8305	14.9119	14.5843	13.4485	13.5477	15.4567	14.6682	15.8311	14.2976	14.0047	14.7789	14.6008	12.9278	13.8722	14.5042	14.5221	14.4149	14.2428	15.6922	15.8325	13.5306	15.3702	13.1675
plate2-19	Il1a	Cytokines Receptors and their related Proteins	Il1a	17.2304	17.4082	16.9818	17.4419	16.1249	18.4909	20.0908	16.9598	16.0472	16.399	17.3777	16.2511	14.9913	15.889	16.3581	16.5043	16.1646	16.5337	15.9895	14.2824	17.8603	16.0513	15.5307	15.6989	16.7351	16.8464	16.8866	16.0177	14.2892	15.6633	16.4798	15.5542	16.318	15.9091	16.1801	15.5047	14.0636	14.5391	16.8763	15.2761	15.2002	16.1255	16.9296	15.9939	15.332
plate3-36	Nfatc1	Transcriptional Regulators	Nfatc1	15.8688	16.9382	17.1073	16.0112	15.8879	14.1824	15.8121	16.1032	13.7038	14.2636	15.6604	18.0909	14.1351	16.036	16.6361	17.0355	14.8828	14.3822	16.4988	15.4447	17.72	14.4057	14.9218	17.8003	16.9707	15.6837	19.507	16.5548	16.5995	16.7047	14.7859	15.7227	15.413	16.4816	19.7291	17.2845	17.1409	15.1131	16.9051	17.0837	13.5561	14.5768	17.146	16.5595	16.8675
plate2-83	Relb	T-Cell Differentiation	Relb	15.4377	15.7708	15.5455	15.7644	15.4904	18.9718	16.8118	15.9972	15.8463	15.1293	16.073	15.7061	15.9924	15.9545	16.664	15.9529	15.3205	16.3438	15.4941	18.5189	18.6232	16.84	16.6234	14.6213	15.7535	16.0222	16.9139	15.0662	14.9269	14.7681	16.8322	15.6853	15.7573	15.3708	17.3314	16.4688	15.6258	15.2862	17.1424	16.7301	18.643	19.595	17.4307	15.7506	16.987
plate3-88	CXCR3	T cell trafficking	CXCR3	14.3106	15.257	15.8197	14.5421	14.7889	14.6509	14.8586	14.5912	12.6357	13.3688	14.5929	15.4969	13.4816	15.0816	14.7154	15.289	14.1276	13.4024	15.0399	13.7205	16.2395	13.2476	14.7135	16.4651	15.4438	15.1246	15.3071	16.028	15.7429	16.1318	14.5702	14.3233	14.7981	15.9054	14.6549	15.491	15.6223	14.9203	16.278	15.7462	16.0681	16.0796	14.4774	16.2887	14.6787
plate2-29	Aim2	Inflammasome	Aim2	12.4779	12.5949	13.1137	13.4539	12.0725	18.2191	14.9644	12.2703	11.9943	11.3379	11.6982	11.9051	12.3889	12.6792	13.7014	12.9477	11.9152	12.2048	11.438	13.0021	14.0506	12.7982	13.5322	12.6844	12.9902	12.0956	14.0296	12.1557	12.3341	11.185	14.7373	12.3599	13.0005	12.4397	13.5648	12.744	12.7951	12.5015	14.3486	12.7158	16.0852	16.3626	12.9122	12.2721	13.3388
plate2-62	Nck1	Regulators of T-Cell Activation	Nck1	11.7614	12.1845	12.382	12.5454	11.6432	15.6828	14.0055	11.5346	10.9662	10.5636	11.0282	11.6106	11.5966	12.0923	12.9322	12.1186	11.126	11.3314	10.8754	12.3698	13.2093	11.9224	12.6805	11.6832	12.2023	11.2621	13.0259	11.8247	11.6664	10.8933	13.4707	11.275	12.2775	11.7573	13.1851	12.2156	11.9913	12.1051	13.7028	12.0446	12.7554	13.1528	12.4367	11.9331	12.8428
plate1-69	Sell	TSCM marker	Sell	14.7528	15.2137	14.9562	14.636	15.632	17.4174	16.5539	14.5072	14.1793	14.1055	15.6614	15.0826	14.4729	13.64	16.2045	15.2837	13.5609	14.9374	14.1493	14.4115	19.2546	16.0521	17.4261	14.267	15.889	14.3839	14.0705	12.2143	14.8892	12.8509	15.6304	14.5091	12.1328	13.1542	13.2673	16.3769	13.3078	14.3127	14.633	13.0469	16.8805	17.25	13.2585	13.9683	13.514
plate1-48	Itgax	DC marker	Itgax	17.4776	16.9066	17.8554	16.9626	17.2609	17.7788	19.0871	16.6975	16.2869	16.1909	17.9315	17.8531	16.3952	17.4479	19.2054	17.2852	16.0883	16.2215	16.8185	17.3883	19.9632	17.0736	17.7178	17.6724	18.1822	17.0995	19.7061	15.3727	17.5454	16.4564	18.6979	17.365	15.739	16.7917	18.7543	19.878	17.053	17.1131	18.6522	16.5727	16.9704	17.986	17.6266	18.4251	17.9789
plate2-58	Icosl	Regulators of T-Cell Activation	Icosl	16.6631	16.6152	17.4325	17.1928	15.9047	19.3326	19.3729	16.4051	16.1174	15.4935	15.9369	16.4344	15.8688	17.4705	17.9489	16.7468	15.4677	15.9963	15.5227	16.6164	18.6584	16.6272	17.0342	16.8839	16.8578	16.2237	19.7882	16.2952	16.3945	15.546	18.1033	16.7752	17.1011	17.2747	19.2441	16.9294	17.3392	16.4877	19.2391	17.6194	17.9061	17.8746	17.9421	16.656	18.7104
plate3-38	Nfatc3	Transcriptional Regulators	Nfatc3	10.7584	11.1421	10.9102	10.6268	10.5463	11.672	10.9505	10.7773	10.5503	10.2432	11.0471	11.0418	10.5798	11.7061	11.3494	11.3171	9.67449	10.7452	10.7484	12.2915	13.0889	10.6715	11.2087	11.3994	11.7655	11.0019	12.3633	10.986	11.097	10.8848	11.3754	11.5079	10.7356	10.9921	13.3589	11.916	11.2433	10.8174	12.861	11.6334	11.7499	12.8853	11.8003	11.4517	12.2863
plate3-42	Stat3	Transcriptional Regulators	Stat3	12.3369	13.1054	12.8919	11.973	12.2566	13.0677	12.8573	12.6578	11.7501	11.8931	12.8072	12.9546	11.6954	13.3463	12.9382	13.3667	12.2368	12.1232	12.8453	12.7685	14.7593	11.7736	12.0926	13.2499	13.6016	13.169	14.6855	12.593	12.751	12.7136	12.4861	13.0024	12.2683	12.7568	15.3871	13.3425	12.8439	12.4804	14.03	13.7071	13.9494	15.1403	13.4904	13.0966	13.8366
plate2-35	NLRP3	Inflammasome	NLRP3	15.3206	16.0957	15.7613	15.77	14.9512	19.7782	18.0149	16.0262	14.8164	14.1376	15.6394	15.8866	14.193	16.3301	16.1747	16.4524	15.2508	15.2494	15.3751	16.2673	16.9494	15.0328	15.9613	15.9543	16.6525	14.7835	17.6561	15.861	15.9214	15.2447	16.4548	15.1848	15.7172	16.033	17.0019	15.625	15.09	15.9133	16.7654	16.462	19.494	18.6906	16.9303	15.7981	16.2875
plate2-28	Ptgs2	Cytokines Receptors and their related Proteins	Ptgs2	12.7948	13.0803	12.7596	14.7815	11.7613	22.1912	17.879	12.5263	12.5373	11.4688	12.1241	11.9491	12.5307	11.8636	12.717	13.5236	11.5944	12.7724	10.5596	13.4987	16.1182	13.4142	13.4765	11.0016	12.9489	10.8441	13.1215	11.5336	10.8194	10.7564	14.6539	10.6676	11.8557	10.5756	13.0631	11.2399	10.9696	11.9918	12.831	13.0656	16.3803	17.5646	11.623	10.2397	12.0093
plate3-09	Spp1	T-Cell Proliferation	Spp1	8.9171	9.11021	8.84323	8.22406	8.66999	12.5089	9.29525	9.23488	9.32459	8.85525	9.0312	8.78178	9.13172	9.40144	9.79473	9.65851	8.89691	9.3934	8.84924	11.8108	10.8458	9.72576	10.1234	8.75671	9.09473	8.67577	9.98093	7.77224	7.99536	7.89916	10.137	10.1181	8.76272	8.02799	10.8219	10.1799	8.83768	8.63413	11.1247	9.27787	12.649	13.7177	9.69156	9.27262	9.79456
plate2-68	CD160	T cell exhaustion / Immune checkpoint	CD160	18.5964	19.3647	20.2098	19.7055	19.0127	22.239	20.3423	18.5079	18.109	17.5809	18.3407	17.5885	17.9256	16.5557	17.0739	18.205	17.9227	18.085	17.4406	15.6886	19.3726	18.752	19.0494	18.5942	17.4584	16.9435	16.8384	18.8327	18.2787	18.2203	18.0672	17.3412	19.8514	17.9263	16.0915	16.4617	17.9185	18.0761	17.3007	17.9877	19.8226	20.3844	17.2689	18.494	16.3065
plate2-78	Egr1	T-Cell Differentiation	Egr1	11.576	11.3949	10.9717	12.6446	11.1822	16.5554	13.9153	11.2819	11.496	10.5535	10.9911	11.2995	11.9405	11.62	13.2175	11.6998	10.9853	11.8295	9.91093	13.6662	15.6824	12.8635	12.7121	10.2163	11.4696	11.1722	12.6932	10.7841	10.7748	9.87805	12.9234	10.3949	10.7011	9.86935	12.353	12.3156	11.3004	11.3797	12.1902	12.5836	13.3447	14.7258	11.8437	10.4262	12.5835
plate1-67	Nos2	T-Cell Differentiation	Nos2	17.3553	18.8073	17.3899	18.4851	18.6065	20.4702	19.7073	16.4468	15.9433	15.0269	18.9176	17.8712	13.9202	15.4521	16.7283	16.7402	14.4519	15.994	15.0623	14.4195	22.3113	17.4997	17.0291	16.9371	18.9272	13.4042	17.1184	15.214	16.1183	18.3135	18.3263	16.0219	13.7837	15.4058	14.8459	18.5763	13.4269	16.5044	14.5035	15.3108	18.6606	19.2791	13.9625	14.2787	13.7102
plate3-27	Egr2	Transcriptional Regulators	Egr2	13.2396	13.6614	12.8511	13.2318	12.8403	12.6311	13.8972	13.4933	12.6659	12.7966	13.4581	13.4673	12.3182	13.2746	13.727	13.4486	13.3042	13.1877	13.2204	12.285	15.1219	13.1254	13.2524	12.4376	13.6723	12.751	13.2438	12.7531	12.5899	13.1598	12.4976	12.7249	12.2699	12.2975	12.8924	14.0164	13.3535	12.603	13.7568	14.4598	11.8653	13.1094	13.1166	13.338	12.9461
plate1-79	TAF4B	Naïve T	TAF4B	15.6788	15.4949	15.3111	15.347	15.2099	17.9666	16.3605	14.2683	14.5183	13.8618	15.8772	15.3065	14.6988	15.1163	17.305	15.6	14.0071	14.9027	14.2436	16.9787	19.2166	16.1864	17.0678	14.7992	16.6615	14.711	15.7604	13.4491	15.6498	14.0927	17.2549	15.9846	13.9001	14.8256	16.1745	18.4735	14.5861	14.5739	16.5585	14.4114	15.7363	16.8733	15.4143	15.3584	15.8319
plate3-32	Hdac9	Transcriptional Regulators	Hdac9	16.7914	16.7443	17.1706	16.6124	16.6268	17.4977	16.7638	16.4488	16.0176	15.8026	16.7703	17.4801	16.6326	17.5708	18.3061	17.3822	16.2849	16.059	16.6542	18.0922	18.8542	15.9024	18.063	17.01	17.0181	16.6005	17.8777	16.879	16.9214	16.7308	17.0037	17.1343	16.9644	16.9872	18.6125	18.0871	17.57	16.8641	18.2132	18.106	17.4366	18.6151	17.8706	17.2813	18.3556
plate3-85	H2-Oa	B cells MHC II	H2-Oa	15.6797	16.3899	16.7825	15.4515	15.8117	15.6089	15.8277	15.6944	14.5729	14.6772	15.8026	15.9529	15.1246	14.3421	14.5617	15.7527	15.9625	15.1762	16.1045	13.3305	15.4499	15.0088	15.0619	16.4187	15.1904	15.0977	14.1426	16.2609	16.0547	16.9322	14.5516	14.7941	15.8694	15.5646	13.6512	14.7287	15.3326	15.3331	15.2211	15.1069	16.1114	16.6762	14.0492	16.4618	13.6339
plate1-29	Pros1	TAM signal	Pros1	17.243	16.8053	17.7795	16.592	16.8464	16.7831	17.1789	16.2271	15.2982	15.6079	17.2841	17.2721	16.0508	16.6564	18.1514	17.3306	15.5062	15.7526	16.2263	16.8606	19.3153	16.3943	17.1465	17.427	18.5557	14.9865	18.6774	15.2908	16.7401	15.8912	17.1782	16.6538	15.7128	16.9227	19.4602	19.398	17.0552	16.2351	17.4103	16.2345	16.232	16.4907	17.4062	17.7307	17.7579
plate1-72	Bcl2	TSCM marker	Bcl2	21.5958	20.7992	21.3215	21.608	20.084	23.0241	21.5927	18.7146	19.4463	18.7731	20.7171	21.2847	20.3766	20.5096	22.4396	20.8585	18.2395	19.8404	18.328	20.8556	22.2199	22.4583	22.5993	20.84	22.1296	19.5659	21.0418	17.3434	21.041	18.6117	21.9676	23.2851	18.1732	20.2874	21.5776	23.8752	19.6631	20.7313	21.8293	19.327	21.6788	22.1917	20.0559	19.9474	21.4791
plate2-66	Vav1	Regulators of T-Cell Activation	Vav1	18.8225	19.7956	20.2916	20.4191	17.1785	23.8033	20.9702	18.9506	17.812	16.661	17.2523	18.0781	18.2465	19.3127	20.8576	20.0843	16.9672	18.3359	16.1578	18.1625	20.8031	18.3033	19.6672	19.8109	19.508	17.3929	22.3948	19.1566	19.1426	16.8628	20.6172	16.849	19.9172	19.4208	22.4678	17.9626	18.2172	19.0635	20.4605	19.2841	21.6455	21.3063	17.933	16.622	19.9327
plate1-08	Oas1a	IFN signature	Oas1a	16.8231	16.5501	16.942	16.9948	16.7326	19.7143	17.0057	13.7111	14.3485	13.9258	15.8281	16.3007	15.1928	15.8051	18.2578	16.742	13.956	14.5825	14.0463	16.8841	21.8961	16.7608	18.2705	16.8287	18.6995	15.393	17.7491	13.833	17.1868	15.0707	18.6456	16.8349	13.6203	15.6764	15.8477	19.6983	14.6475	15.8648	17.4457	14.7561	17.88	19.0794	15.1232	15.2003	15.8869
plate3-35	Mef2a	Transcriptional Regulators	Mef2a	13.8875	14.7315	14.1815	13.8162	14.6849	13.6404	14.5501	14.5306	13.8008	13.1028	14.7816	14.6751	13.5399	14.5791	15.0659	15.1843	14.145	13.8507	14.4234	14.7398	16.2451	13.3861	14.1246	14.9349	15.079	14.5905	17.1201	13.9888	14.7649	14.1681	14.6821	15.7289	14.5167	14.8577	17.7822	16.211	14.9935	13.2011	16.771	15.3452	13.8973	15.3763	15.956	15.6019	15.9762
plate1-61	Stat5b	Treg gene	Stat5b	19.2856	18.5218	20.3779	18.8366	19.177	18.2104	20.0647	18.5948	17.1408	18.0898	19.7219	19.6956	17.2017	19.1655	19.5624	19.0294	17.4799	18.0919	18.5648	18.6337	19.9028	17.7485	18.2434	19.8493	19.9669	16.9413	20.8733	18.215	19.0879	19.0028	19.3909	18.807	18.017	18.8028	20.499	20.0531	19.1563	18.553	19.5837	18.4038	18.4961	18.8666	19.3489	19.9024	19.8858
plate2-82	Il7	T-Cell Differentiation	Il7	14.2495	14.5318	14.899	15.1034	13.2722	20.8901	17.0286	13.9209	15.0098	13.7098	14.038	13.4686	15.1886	14.3999	17.0306	14.8033	14.2348	15.4284	13.3303	17.6524	16.9316	16.343	17.3751	14.148	14.842	14.5221	16.4962	13.4033	13.6165	12.4431	16.8927	15.0192	14.7504	14.1963	16.8542	15.5153	14.3823	14.4663	16.983	14.8444	17.6741	18.371	15.6333	13.8251	16.5019
plate2-46	TLR6	Innate immunity	TLR6	16.6282	16.745	16.9272	17.6266	15.9034	23.9326	20.6551	16.744	16.0835	15.3806	16.412	16.4709	16.7441	17.3695	17.6575	16.8894	15.3885	16.5968	15.2416	17.0159	18.274	16.8259	17.7373	16.7783	17.0202	16.0769	18.2663	16.4084	16.314	15.8801	19.0491	15.703	17.394	16.4719	17.6544	16.3691	16.5175	16.8093	17.2633	17.8278	20.1841	20.0046	16.8698	16.0907	17.3693
plate3-56	CD209a	DCs	CD209a	15.8472	15.2982	17.7094	15.642	15.4763	14.8974	15.987	16.118	14.8917	15.518	16.3002	17.4051	16.1935	16.7824	18.1533	17.0439	16.112	17.0885	19.0229	17.695	19.408	15.8872	20.5042	17.705	17.0264	14.9972	19.5794	16.2304	15.8617	15.9581	15.3737	15.4934	15.697	16.677	20.5821	18.6521	19.7044	15.8209	17.1865	17.1347	15.8709	17.295	18.3636	19.4035	20.273
plate2-44	TLR4	Innate immunity	TLR4	12.3688	13.0301	13.4455	13.7756	11.6694	19.0571	15.9338	12.3509	11.6619	10.9363	11.5282	11.9232	12.3493	13.1215	13.8352	13.4512	11.7368	12.1746	10.7554	13.618	13.944	12.5191	13.6376	12.9337	13.7227	11.7034	14.9011	12.3334	12.3881	11.2551	15.0538	11.7105	13.0955	12.7995	14.8033	12.5462	12.4466	12.968	14.3001	12.9861	16.0658	15.9851	12.8159	11.6925	13.9248
plate1-11	Oas2	IFN signature	Oas2	17.7223	18.1624	18.2677	17.8261	17.454	20.8505	18.6187	14.5251	15.0628	14.8001	16.6934	16.5762	15.5416	15.5459	19.2737	17.2046	14.6897	15.5274	14.6879	16.2166	22.9814	18.0388	19.38	17.5193	20.7679	15.9076	17.492	14.1876	17.2798	15.6281	18.6095	17.7019	14.2586	16.4582	15.3703	20.8307	14.8014	16.2543	16.1932	15.9161	18.1382	17.6851	14.8773	15.5151	15.3362
plate1-89	Ctla4	T cell exhaustion / Immune checkpoint	Ctla4	16.9826	18.4887	18.5319	16.8546	18.2721	16.5445	17.3359	16.1173	15.1085	15.6076	16.8843	16.2992	15.2073	14.5712	15.2316	16.5841	16.3251	16.0388	16.6939	13.4481	16.4951	16.3105	16.2002	17.1522	15.9074	15.4526	14.633	16.2375	16.5693	17.3441	15.4397	15.6915	16.3212	16.3085	14.0386	15.686	15.5418	16.0116	14.6772	15.8302	17.235	17.592	14.7591	16.6632	13.6999
plate3-31	Gata3	Th2	Gata3	13.9928	14.4029	14.3541	13.8762	13.9353	10.7113	14.1167	14.1436	13.2323	13.1311	14.0335	15.0145	11.9141	13.5139	15.2291	15.1831	12.6697	12.9014	14.4743	13.1351	16.5112	12.4329	13.3141	14.6398	15.531	15.1754	16.3758	14.6599	15.0509	13.6051	11.754	14.3817	12.7756	13.6168	16.9203	15.843	13.9566	11.8749	16.8347	15.5854	10.432	11.7884	15.5168	14.8789	16.1966
plate3-33	Ing4	Transcriptional Regulators	Ing4	11.5057	11.8845	11.7798	10.9854	10.7853	12.4655	11.233	11.3496	11.0476	11.1098	11.5498	11.2026	11.0488	12.2604	12.1289	11.9918	10.9152	11.3082	11.5315	12.3233	14.429	11.2477	11.6396	12.141	12.3877	11.6808	13.3976	11.1104	11.347	11.3891	11.9534	12.3902	11.5448	11.8118	14.4374	12.6992	11.7227	11.3082	13.1301	12.3892	12.7765	13.6887	12.7119	11.9812	13.0625
plate3-41	Notch1	Transcriptional Regulators	Notch1	11.5938	12.4348	11.8643	11.1161	11.093	10.6826	11.9344	12.0384	10.6201	11.0122	11.9999	11.7285	10.5299	12.4559	12.1045	12.5258	10.9363	10.9271	11.8611	11.4465	14.6521	10.8472	11.1501	12.2587	12.6377	12.0763	14.1248	11.4263	11.8287	11.6371	11.1939	12.0761	11.5395	12.033	14.986	13.0947	12.0373	11.4817	13.2674	13.1004	11.335	11.8237	12.9723	12.214	13.1068
plate3-52	MS4A1	B cell	MS4A1	18.6286	18.8945	20.3721	19.6323	18.0256	18.5441	19.5125	21.0618	17.8375	19.7455	18.5825	20.725	17.6663	21.5846	20.1699	18.8491	18.8001	18.4329	19.2337	18.3243	17.9814	17.7172	18.3989	21.422	20.2262	18.6296	21.54	20.338	18.4825	18.7468	17.3267	18.1168	17.9764	19.3826	22.657	16.9467	19.277	19.1876	19.7233	17.9899	20.0745	19.9773	20.8037	21.6921	17.8677
plate3-11	Trp53	T-Cell Proliferation	Trp53	18.6865	19.9808	19.3592	18.745	18.3426	21.2362	18.8537	19.1529	18.906	18.7905	19.4342	18.6559	18.3912	19.944	20.1657	19.0043	18.7307	19.0677	19.365	21.6967	23.4068	20.3587	19.5896	19.5978	20.2923	19.5415	19.5002	18.6578	19.8232	18.8724	19.6957	19.871	18.8344	19.9929	22.6402	20.6103	18.9466	19.023	21.0303	19.7266	21.0628	20.8149	19.6229	19.0539	20.1943
plate3-39	Nfkb1	Transcriptional Regulators	Nfkb1	9.68547	10.0933	9.72556	9.58655	9.5671	11.2081	9.99846	9.8599	9.30179	9.05995	9.96114	10.005	9.42172	10.7166	10.5346	10.2652	9.41593	9.60261	9.77421	11.1756	12.5417	9.62603	10.3331	9.7935	10.5371	10.1767	11.0795	9.92013	10.0747	9.64996	10.1947	10.2927	9.36789	9.60864	11.9178	11.1685	10.3521	9.92658	11.42	10.7446	11.366	12.3521	10.7058	10.1897	11.3124
plate2-61	Map3k7	Regulators of T-Cell Activation	Map3k7	13.8096	14.4959	14.412	15.3624	13.4372	18.9724	16.8555	14.0025	13.6063	12.6609	13.2582	13.3202	14.0811	14.2635	15.3113	14.6021	12.9026	13.772	12.5593	15.1121	16.6002	14.3952	15.2107	13.9486	14.7169	13.392	16.0159	13.6388	13.9093	12.4342	16.2986	13.4445	14.3189	14.6317	16.4063	14.6511	13.9826	13.7197	16.2258	14.4594	15.2873	15.9138	14.5358	13.3235	15.5397
plate2-09	Cxcl10	IFN signature (PoM)	Cxcl10	12.3078	13.628	14.207	14.3441	11.7991	21.9358	16.566	11.8622	11.0482	10.4845	11.0802	12.5751	11.8118	12.6629	13.4629	13.512	11.6825	11.7982	11.1015	12.8063	15.7481	13.2256	13.6286	13.9427	14.2354	12.9274	16.6677	12.9874	13.1842	11.8128	13.9962	10.9994	12.6703	13.0894	12.884	11.5013	11.5672	12.6849	13.0441	13.6873	17.0513	18.2306	12.3315	11.4115	12.8761
plate2-75	Bad	T-Cell Differentiation	Bad	12.1159	12.0836	12.521	12.1634	11.7175	15.7144	12.854	11.7838	12.1438	11.5145	11.8714	11.6578	11.8773	12.5953	12.7062	12.1526	11.6034	11.9727	11.3617	13.604	12.7087	12.243	12.7001	12.0802	12.6021	12.0298	13.1655	11.5833	11.8731	11.3451	13.2483	12.1926	12.2413	12.3665	13.7448	12.3449	11.9488	12.0551	13.9494	12.1245	14.1088	14.7643	13.1781	11.8361	13.0392
plate1-13	Rnasel	IFN signature	Rnasel	18.3021	17.7583	18.1747	18.129	17.7948	20.4758	19.6703	15.4785	15.6322	15.7135	18.0152	17.4451	16.085	16.1979	18.6	17.6965	15.0546	15.9111	15.3484	16.1422	21.697	18.1365	19.5875	17.3172	19.2752	15.1852	16.3567	14.2835	17.5642	15.7483	19.6608	18.0391	15.2884	16.3312	15.7482	21.3581	15.6845	16.2902	17.0113	15.3678	17.9389	18.619	15.3748	16.5597	15.5802
plate3-21	Tnfrsf9	TNF Superfamily Members and their Receptors	Tnfrsf9	8.95334	9.67291	8.97798	9.28495	9.76122	11.7894	9.57072	9.21299	9.4834	8.79069	10.1853	10.1442	9.37032	10.2916	9.8911	9.63876	9.60743	9.79432	9.1356	10.5974	11.0136	9.86686	9.80231	8.82838	10.189	9.43567	10.1494	9.75149	8.99578	9.6898	9.24333	8.90632	8.38335	7.88995	10.682	10.04	9.20258	10.3203	10.167	9.74149	12.2946	13.6229	9.52771	9.13878	10.037
plate1-40	Ncam1	NK cell	Ncam1	20.4514	20.8005	20.9191	20.0971	20.2139	18.9241	20.7777	19.206	19.1109	18.915	19.4723	20.4444	18.2544	19.558	19.6796	20.6563	19.3063	19.0785	19.8741	19.5579	21.938	19.1537	19.6127	20.6588	20.2629	18.114	21.1786	19.8816	20.5207	18.9239	19.7908	18.3262	19.0632	19.8984	21.2829	21.9059	19.8098	19.262	20.2402	20.1712	18.6653	19.4297	19.8894	20.9141	21.2262
plate2-90	Cxcr4	T-Cell Proliferation	Cxcr4	15.253	15.1801	15.4108	15.5663	14.4957	17.7579	17.4472	15.0827	15.4953	15.2037	15.5619	14.5911	14.3403	13.8907	14.3722	15.3699	14.9665	15.622	14.2151	13.3121	16.2797	15.1363	14.6453	14.8604	14.7793	13.4645	14.6395	14.5662	14.1428	14.1347	15.1993	13.8668	15.2975	14.9002	14.3123	14.0735	14.3091	15.0957	14.9796	15.5122	16.2971	16.2551	14.6168	14.5374	14.0896
plate1-62	Ly6c1	MDSC marker	Ly6c1	14.1193	13.8725	14.4225	14.3159	14.0113	17.4465	16.0827	11.2385	11.1179	10.7642	13.7266	13.9963	11.9668	11.4374	16.4392	13.9911	10.2168	11.3809	11.0214	13.1785	19.608	14.413	16.5174	14.1803	17.2358	12.3656	14.5251	10.355	14.5505	12.0291	16.4994	15.0789	10.0735	12.9081	13.4717	18.1148	10.8787	12.3231	14.3365	11.0371	14.0817	14.6849	10.9782	11.8942	11.5158
plate1-28	Ifnar1	TAM signal	Ifnar1	14.5578	14.2292	14.3969	13.9443	13.7047	16.2444	15.6928	12.5884	12.6735	12.5793	14.4549	13.6142	13.0244	13.3466	15.8544	14.4686	12.4366	13.1335	12.5739	13.8861	18.2873	14.7506	16.0479	13.8336	15.7609	12.945	14.1277	11.629	14.095	12.5499	15.7806	15.1737	12.4773	13.7437	13.7835	17.0736	12.8168	13.3141	14.6007	12.7487	14.7071	15.9004	13.4394	13.611	13.2145
plate2-20	Il2	Cytokines Receptors and their related Proteins	Il2	20.8919	20.8852	999	21.0407	20.8707	21.491	22.3274	19.0426	20.1255	19.311	20.209	20.2919	18.7737	18.2782	19.8709	21.3558	20.8367	20.9551	21.2552	18.0478	21.0084	19.71	21.5387	20.667	20.027	20.5555	19.6404	23.1963	20.0379	21.9312	20.041	18.701	20.0992	20.5461	18.3109	18.4971	19.7935	19.976	19.1871	20.5439	20.6667	20.5696	18.905	20.9325	18.3324
plate3-43	Stat6	Transcriptional Regulators	Stat6	10.0763	10.8666	10.3744	9.97729	9.95713	11.6712	10.5333	10.5719	9.86946	9.84722	10.8545	10.2309	9.79075	10.9554	10.9751	10.8736	9.85613	10.1676	10.6397	11.2562	12.1503	9.9128	10.2894	10.4841	10.9997	10.8161	11.788	10.0985	10.4044	10.0611	10.5549	11.1304	10.0753	10.3824	13.3252	11.5652	10.4719	9.97855	11.9024	11.0219	11.9172	13.4442	11.3431	10.499	11.4539
plate2-76	Blm	T-Cell Differentiation	Blm	11.2275	11.5756	11.4529	11.4058	11.189	14.1702	12.0796	11.5102	11.6564	10.9295	11.6561	11.1098	11.3822	11.7264	12.1385	11.5895	10.9373	11.8283	11.2308	13.3039	13.567	11.8298	12.1976	11.48	12.0804	11.648	12.6657	11.3065	11.0828	10.8329	12.6027	11.7316	11.5505	11.5722	13.1178	12.0657	11.5948	11.3091	12.7888	11.7559	13.2781	14.3569	12.4951	11.5888	12.5733
plate3-10	Traf6	T-Cell Proliferation	Traf6	12.2585	12.9764	12.4334	12.1586	12.0159	13.2784	12.1679	12.5017	12.0001	11.7742	12.7002	12.2697	11.5562	13.0581	12.4812	13.0994	12.1207	12.3083	12.1588	12.6703	14.498	12.437	12.0102	12.5149	13.1961	12.5997	13.8472	11.9987	12.2716	12.2898	12.1008	12.9091	12.1186	12.4382	14.6832	13.2856	12.1992	11.8627	13.8265	13.6244	13.3299	15.1217	13.5214	12.2354	13.1866
plate2-26	Lta	Cytokines Receptors and their related Proteins	Lta	21.5071	22.9713	21.4427	21.8859	20.3766	21.2509	21.9958	20.3823	20.7705	20.7757	21.9584	22.6551	18.9853	22.6962	20.7928	21.0153	20.51	20.3757	21.6149	19.7295	21.9227	20.2805	19.9243	22.5563	21.319	20.5864	21.7223	21.8998	20.8882	20.8668	20.5099	20.0414	20.4542	21.3603	21.3487	20.1205	21.1688	20.6266	23.5047	21.5496	21.5932	22.9435	21.2384	20.9718	21.6604
plate1-88	Uhrf1	Reprogramming (ante)	Uhrf1	15.8008	15.3737	15.5629	15.6564	15.2352	20.8486	17.6227	13.8362	14.6136	13.6384	15.8236	14.5724	14.7681	14.3321	17.7231	15.2159	13.0788	15.0331	13.5548	16.7518	22.1977	17.6726	19.3631	14.7224	17.5092	14.318	15.4805	12.8449	15.3307	13.4241	18.569	16.8841	13.2564	14.29	15.6641	20.7132	13.9584	14.1253	16.2612	13.5482	17.328	18.9888	14.4536	14.6803	14.9849
plate2-11	Tert	Naïve T	Tert	18.5498	18.5011	19.0523	18.6829	17.3729	20.9854	19.4008	17.4767	18.5112	17.2211	17.996	17.7876	18.0565	18.4918	19.4597	18.4329	17.0787	18.5114	16.4353	18.8639	22.5617	18.5887	18.8071	18.128	18.6308	17.7255	19.9857	17.8057	17.7157	16.9551	19.6544	17.573	18.3506	18.8168	19.5611	18.4893	18.0541	18.4031	18.7236	19.5416	18.4928	19.3455	18.6568	17.2369	19.2816
plate2-71	PTGER4	T cell exhaustion / Immune checkpoint	PTGER4	17.9005	17.3628	17.9705	19.0767	16.8074	19.9891	19.476	18.0116	17.32	17.1416	17.1454	17.9209	17.4521	17.0245	17.5534	17.6088	16.9157	17.2843	17.4855	17.0283	18.7675	17.6069	19.0322	17.414	17.1368	16.5877	17.1617	17.6047	17.3826	16.6431	19.2924	16.6513	17.8334	17.9353	17.3341	17.19	17.9506	17.3212	18.0087	17.6145	18.0926	18.6449	17.2607	17.4524	16.978
plate3-87	SMAD4	Treg	SMAD4	10.0942	10.7385	10.2665	10.0742	9.99226	12.0234	10.592	10.3185	9.99417	9.63136	10.4796	10.572	10.1736	11.0146	10.997	10.8173	9.70996	10.3221	10.2304	11.881	13.042	10.3337	11.2383	10.1722	10.7721	10.6786	11.6107	10.2683	10.3999	10.1142	10.7779	10.938	10.1207	10.0231	12.9935	11.8626	10.6967	10.0713	12.2642	10.9713	11.7778	12.8492	11.092	10.7301	11.6945
plate1-81	GZMA	Effector T	GZMA	18.0406	18.3616	17.3617	17.6085	16.9812	21.4142	20.1413	14.4605	14.4613	14.5357	17.0789	16.1535	14.4664	15.3198	20.5678	17.5388	13.0093	14.3958	13.5412	17.2	21.3787	18.6678	19.6261	17.9209	20.7965	16.528	18.5697	12.599	18.3717	15.0782	21.3976	20.2013	14.2377	17.0526	18.1593	21.8862	13.2814	16.4374	19.414	13.6252	19.4265	21.3439	15.8179	15.5871	15.9679
plate3-80	PMCH	Th2	PMCH	12.2833	12.5662	12.5371	12.2727	12.113	14.907	12.8323	12.5954	12.5684	12.1996	12.7409	12.4969	12.8382	12.4538	12.8843	12.5149	11.9539	12.9697	12.5849	13.8265	14.4439	12.7604	13.3131	13.0245	13.1066	12.8149	12.7527	12.5363	12.5286	12.3902	13.1941	13.1174	12.406	12.5693	12.8152	13.369	13.1235	12.3775	14.3698	12.7892	14.6069	14.7681	12.7865	12.9704	12.9983
plate2-81	Il27	T-Cell Differentiation	Il27	18.9285	20.0568	20.5813	20.6877	19.0292	21.6352	20.8229	19.3692	17.4032	17.081	18.8269	20.0218	17.9783	20.7084	19.4684	21.0031	18.5017	18.2541	18.505	19.064	21.2425	18.6501	18.309	21.7964	20.9713	20.3191	999	19.6906	19.7447	19.3022	19.9639	18.7023	19.6933	21.1854	21.717	19.5693	18.8866	20.3818	23.1928	20.9455	21.9093	22.2236	19.2982	19.8152	20.8036
plate1-86	E2f8	Reprogramming (ante)	E2f8	20.2883	19.5823	19.2322	19.8076	18.8104	25.4304	20.8859	16.9635	18.1029	17.6074	19.5749	18.5697	19.2012	17.8035	22.7321	19.4909	16.5082	18.8058	17.0068	22.5131	999	21.2178	22.9181	17.7336	20.077	17.5337	19.2533	14.8034	19.2101	16.0244	21.8844	20.1888	15.7488	18.0861	18.9067	23.1971	17.2319	18.2604	19.4547	17.0975	20.5503	22.2189	17.6553	17.5559	19.0822
plate3-51	H2-Ob	B cell	H2-Ob	17.1977	17.9353	18.3137	16.3141	16.8194	18.4223	17.2517	18.4664	16.7025	16.6407	19.087	18.3195	17.3684	20.2093	18.9048	19.4545	17.6119	18.0304	19.115	19.2111	18.9605	17.3225	17.4696	19.4096	18.473	18.5052	21.0069	17.9397	17.6663	19.1691	17.6073	18.059	18.0511	18.5558	999	20.1107	18.1179	18.2847	20.9811	19.833	18.9074	19.3131	19.2728	19.5914	19.3927
plate2-39	NOD1	Innate immunity	NOD1	19.9663	20.2757	20.8962	21.5779	20.5674	21.1888	22.0743	20.3173	19.1215	18.9516	20.9149	20.7042	19.3655	21.468	20.2133	20.3758	20.0461	18.735	19.7215	20.2476	22.3207	18.9511	18.8643	21.2882	21.2167	19.5322	999	19.9444	20.1385	19.7051	21.8284	19.2008	21.0905	21.0163	22.8196	20.8145	21.243	22.617	21.8815	23.8467	20.2045	20.0758	20.6254	20.757	21.4692
plate1-75	ACTN1	Naïve T	ACTN1	17.5026	16.5051	16.6517	16.6447	16.1131	21.9682	19.1097	13.4894	14.4884	14.0526	16.7833	14.9774	15.0285	13.8953	20.9786	16.4686	13.2795	15.1117	13.4564	15.8386	999	18.5964	20.7969	14.9006	18.8681	14.2701	15.3886	11.654	16.2004	12.9687	20.1831	18.7556	12.6275	14.6649	15.5932	22.5528	13.5053	14.8225	15.6763	13.8337	16.7789	19.1029	14.5343	13.9243	14.4167
plate2-85	Csf2	T-Cell Polarization	Csf2	17.4459	17.398	17.0028	17.8613	17.2285	999	19.3421	17.3313	16.5812	16.2014	16.82	17.0435	17.08	18.5073	17.5174	17.7379	17.2381	16.7755	16.2001	17.9977	18.4284	17.6771	17.7728	16.3229	17.9161	17.4139	18.2186	17.2387	16.9308	16.4351	18.5848	15.886	17.2562	16.1218	16.4798	16.0552	16.0394	17.4492	17.1152	17.3707	19.8714	20.2632	16.0656	16.0315	16.861
plate1-10	Oas1c	IFN signature	Oas1c	20.9315	22.2068	22.2803	21.2885	20.9949	21.9838	20.4264	18.0361	17.9501	18.3876	20.9572	18.5805	18.2276	16.5346	19.4909	19.5388	18.6267	18.7814	18.0034	16.2532	999	20.9476	23.4552	19.7319	20.6176	17.7021	16.9373	17.1462	18.944	18.5783	19.673	19.7952	17.9818	18.4695	15.6537	21.7909	17.4521	18.0969	17.085	17.2209	19.5393	21.8589	16.5613	18.0909	15.1151
plate2-91	Il12b	T-Cell Proliferation	Il12b	17.9992	18.9193	20.2348	19.4405	17.9447	999	21.1052	18.1451	17.4065	17.412	17.3091	18.314	17.4233	18.4026	19.122	18.9127	17.5979	17.2146	16.6447	17.4834	18.8458	16.8915	17.7567	21.7436	20.0805	17.9696	21.9525	18.3902	18.6282	17.7108	19.0805	16.0523	17.9582	18.9373	20.8559	17.6213	18.1226	17.8709	19.7663	18.0774	19.6858	22.1344	17.6804	16.7243	17.986
plate2-84	Cd40lg	T-Cell Polarization	Cd40lg	19.3985	19.9987	21.071	20.2592	19.0999	999	33.122	20.1824	19.8043	19.2293	20.1418	20.0271	18.8937	19.8779	21.2478	20.5572	20.1696	19.6565	19.7105	18.998	21.3177	19.4885	20.5637	20.7827	20.9433	20.9488	22.9209	21.8992	19.8571	20.6005	21.756	18.3557	19.9462	22.1869	20.911	19.8106	20.8112	20.6989	23.3767	22.5749	22.0495	999	20.431	20.9887	20.6477
plate2-70	Lag3	T cell exhaustion / Immune checkpoint	Lag3	17.0205	19.7872	19.4486	19.19	17.7841	999	21.0983	17.7466	15.2711	14.7002	16.0726	19.1306	17.1901	18.8347	18.4146	20.2409	16.4928	16.501	15.8582	17.4215	20.7252	17.3099	18.0552	19.6588	19.0883	18.0841	19.969	18.9752	19.0956	17.681	19.2432	15.2222	17.8173	18.598	21.2632	17.3624	17.5802	18.76	19.3164	19.5964	22.1223	23.4187	16.7864	16.9428	18.2361
plate2-42	TLR2	Innate immunity	TLR2	15.831	16.6422	17.2495	17.461	14.4493	23.6255	19.2379	15.1654	14.1623	13.5731	14.1289	15.1481	15.0834	16.2061	16.7334	16.9053	14.7082	15.0011	13.5619	16.1149	18.0888	15.7823	16.5783	16.5732	17.1466	14.2832	17.9201	15.9742	15.7543	13.8599	18.3246	14.4256	16.5929	16.6452	17.3666	15.4951	15.3333	16.3502	17.0137	16.5172	18.9067	19.3815	15.8848	14.3675	16.2541
plate3-28	Egr3	Transcriptional Regulators	Egr3	17.9895	19.1042	18.3082	17.5856	17.9208	16.063	18.159	18.2123	17.2957	17.6389	18.9274	17.8932	16.0973	17.8295	19.1103	19.1494	17.0381	17.2231	19.0998	17.1159	21.6403	16.9791	16.9465	17.9121	18.8006	18.5921	20.56	17.4218	18.8409	17.1217	15.7395	18.2867	16.6425	17.3077	20.5741	20.8656	17.9572	16.3832	20.0311	19.6467	14.9389	17.3407	19.5705	19.3409	21.0853
plate1-46	Cd68	Macrophage	Cd68	21.4738	20.0689	21.1116	20.5749	22.5787	999	22.134	19.3388	20.1546	19.4448	20.3794	20.2022	19.1029	17.7716	20.0712	20.115	18.5166	19.4597	19.1053	17.2075	999	21.6862	22.6851	19.3716	20.2244	17.8912	17.8979	17.4059	20.1458	18.8904	21.0897	19.9718	17.964	18.8919	16.6458	21.0544	18.4776	19.0753	17.8995	18.0547	20.2768	21.2265	17.4054	19.4073	16.9977
plate1-65	Itgam	MDSC marker	Itgam	21.1623	20.8867	21.578	20.7193	20.5147	999	24.0787	18.1004	18.9766	18.1974	21.6902	19.8815	18.6029	18.7463	24.221	21.6388	16.5477	19.0705	17.5924	20.0854	24.9698	22.7645	25.1397	20.6116	999	18.554	20.7954	15.3387	21.5011	17.6435	25.9578	23.8641	16.9039	20.2116	20.0687	22.699	17.4498	19.4063	20.0346	17.8773	25.517	26.0004	18.7257	18.2499	18.4258
plate1-21	Ifng	cytokine	Ifng	20.7536	19.2055	22.1203	19.0536	19.7089	21.8111	22.9631	17.091	15.4752	15.6989	19.2473	20.8552	16.8143	19.483	21.8355	21.9929	16.6686	16.296	17.7769	18.0508	999	19.1167	22.0941	20.8804	22.962	19.8314	22.0077	17.1014	20.9639	18.3588	20.9351	19.8103	16.3367	18.8725	20.3762	999	17.5876	19.3446	22.7731	18.0542	22.4303	21.8947	17.321	19.2595	18.0947
plate1-91	Pdcd1	T cell exhaustion / Immune checkpoint	Pdcd1	19.7893	19.8172	20.003	20.4272	19.8069	21.2038	19.7957	16.8814	15.4406	15.817	18.8328	21.8443	18.3266	20.4338	22.4608	21.4702	17.2246	17.0236	17.5834	18.9056	999	18.8103	20.6396	20.96	22.8816	20.7353	22.2084	16.7865	20.238	18.2998	22.0182	21.2388	16.7123	20.3178	20.3017	999	18.6943	19.2839	20.9751	17.8957	21.6803	24.4401	18.1384	19.0081	18.4468
plate1-74	Lef1	Naïve T	Lef1	16.679	16.6631	17.0543	16.0842	16.2736	17.4146	17.0177	15.7809	16.0739	16.308	16.5294	15.5882	15.2896	14.7351	15.7588	16.5471	15.7928	16.2383	15.9223	14.3442	18.0856	16.6589	16.8496	15.9452	15.7969	15.1993	15.0498	14.5767	16.1551	15.1992	15.8416	16.4809	15.7965	15.9861	15.2376	16.649	15.6833	15.9987	15.3662	15.9377	16.1198	17.376	15.3483	16.118	14.3032
plate1-16	Gbp2b	IFN signature	Gbp2b	15.1948	14.9405	15.8628	15.3482	14.9502	18.6775	16.954	12.6403	11.6983	11.7051	15.3374	16.3524	13.4224	13.8791	17.6937	15.9422	11.6159	12.9126	12.5917	16.3104	20.9066	16.2092	17.8532	15.5147	17.8659	14.8709	17.2208	11.2601	16.1159	13.069	18.3518	16.2689	11.2221	14.054	14.9378	19.5017	12.2444	14.1816	16.2948	12.3729	16.8424	17.8223	12.8144	13.7572	13.5705
plate1-94	Jun	Wnt signal	Jun	15.9666	15.9645	15.5902	15.8507	15.6472	18.4238	17.9292	14.1907	14.5434	14.1819	16.3186	15.457	15.3564	14.7359	18.0353	15.9408	13.9915	15.2735	14.2784	15.9092	21.4561	17.4546	18.7261	14.5754	17.211	14.4789	15.4629	12.8256	15.7551	14.0756	18.17	16.3176	13.3947	14.3528	15.3701	20.2466	14.3373	15.0353	15.9142	14.1133	15.9561	17.0273	14.6578	15.0401	14.977
plate2-89	Cxcl12	T-Cell Proliferation	Cxcl12	18.7048	18.4995	19.8829	19.9257	17.3107	23.0488	23.2692	18.2428	18.3008	18.2479	19.0231	17.418	17.7099	18.3022	18.5622	19.1211	17.2471	18.9874	17.0302	17.8532	25.4453	18.5195	18.9273	18.6114	19.3484	18.0032	19.7201	18.6287	17.086	16.8022	20.4563	17.2658	18.9927	18.9419	20.8841	18.4443	17.6523	17.8644	19.0556	19.2341	19.6597	19.5211	19.243	17.3957	20.4406
plate2-74	Apc	T-Cell Differentiation	Apc	12.8021	13.4267	13.4391	14	11.8769	19.6007	16.1786	12.6201	12.6751	11.5516	12.392	11.9983	12.7072	13.0802	13.9112	13.4939	11.8872	12.9434	11.31	14.2756	16.1218	13.3096	13.9594	12.6165	13.5173	12.4372	14.9377	12.3689	12.4545	11.3045	14.8842	12.4526	13.189	12.6194	15.4224	13.1083	12.4504	12.7065	14.8032	13.8419	15.1466	15.7487	13.4901	11.7796	14.0558
plate1-09	Oas1b	IFN signature	Oas1b	20.7999	22.0173	20.4146	20.1063	20.1094	999	21.8401	17.3026	17.4293	17.0061	19.9164	19.7448	18.4815	18.1501	22.8629	20.1532	16.8266	18.4397	17.5295	19.3471	999	23.3937	24.4764	20.2082	22.6685	18.0969	20.0403	16.0389	20.864	17.7353	24.6094	21.0516	16.6571	18.9309	18.0664	999	17.1056	18.4039	19.1936	17.669	20.5326	21.6754	18.002	18.0205	17.6757
plate1-23	Tnfsf10	Cytokine	Tnfsf10	20.3814	20.8167	20.9184	19.5879	20.5198	999	21.3578	16.8903	16.58	16.4704	19.7772	20.3331	19.139	17.9006	22.8863	20.6412	16.9148	17.6312	17.6899	18.294	999	20.7496	21.9293	20.6914	22.7883	18.2916	18.6582	16.2863	20.3235	17.7288	23.8553	20.9007	16.2373	19.2593	16.9077	999	17.1802	19.3434	19.6629	17.1896	22.4741	20.9765	17.1344	18.802	17.1739
plate3-25	Cdk2	Transcriptional Regulators	Cdk2	11.2718	12.2871	11.8753	11.123	11.3371	13.8465	11.5387	11.79	11.3008	10.8318	12.24	11.1107	11.3114	12.0191	12.1967	12.2902	11.0538	11.6979	11.7432	13.5013	14.9229	11.7147	12.1139	12.191	12.3474	12.0626	13.4286	11.2742	11.4078	10.8203	11.9807	12.743	11.5619	11.9741	14.6626	12.8264	11.5482	10.6357	13.8099	11.9679	13.9387	15.0702	12.6859	11.9193	12.7531
plate3-26	Cdk4	Transcriptional Regulators	Cdk4	7.21854	8.12669	7.73003	6.94412	7.2641	9.70416	7.1562	7.57992	7.53489	7.02161	8.16915	7.40201	7.62499	8.14957	7.79427	8.03173	7.26944	7.70223	7.61112	9.33151	9.69012	7.57269	7.9158	7.63571	8.09152	7.64867	8.82064	7.35417	7.11299	6.93647	7.64895	8.20575	7.60865	7.5788	9.88098	8.47342	7.32868	7.27426	9.43051	7.9246	9.78254	11.1971	8.37702	7.5822	8.50482
plate1-19	Ifit2	IFN signature	Ifit2	18.1976	17.9691	18.1732	17.7345	17.2949	21.6058	19.4192	15.684	15.7978	15.3983	17.8561	17.1505	16.5949	16.9385	19.3693	18.0456	15.5608	16.449	15.7321	18.1738	22.7239	18.9422	20.8731	17.4416	20.0798	16.8695	18.2083	14.7331	17.4192	15.8229	21.0388	19.222	15.4059	16.8553	17.8516	21.3926	15.7814	16.8029	19.4146	15.3549	19.4594	19.8002	16.8914	16.1823	16.7728
plate2-80	Hsp90aa1	T-Cell Differentiation	Hsp90aa1	8.6386	9.02177	8.99776	9.75157	8.75216	12.0194	10.6384	8.76794	8.69842	7.95639	8.45513	8.49225	8.81409	9.11319	9.42909	8.81525	7.91815	8.90253	7.77763	10.3431	10.3577	9.01229	9.52362	8.32423	9.1996	8.35938	9.14118	9.06304	8.38701	8.0135	10.0589	8.20849	8.77413	8.20365	9.93291	9.12799	8.80428	8.7486	9.97393	8.50886	10.3954	11.3136	8.80654	8.18778	9.44419
plate2-15	Csf1	Cytokines Receptors and their related Proteins	Csf1	16.3345	16.7726	17.1829	18.2417	15.4156	23.6988	19.5892	15.4935	15.4956	14.5757	14.9597	16.4376	16.2895	16.7995	17.6757	16.8614	15.1888	15.3033	13.7644	17.3733	19.6607	16.6899	17.5541	15.8676	16.3342	14.906	18.1071	16.1352	16.1242	14.589	18.6133	15.0333	16.193	15.6316	17.4009	15.9146	16.0175	16.5236	17.5252	16.8835	17.983	20.0382	15.7472	14.666	17.2547
plate2-38	Myd88	Innate immunity	Myd88	13.7356	14.3852	14.6644	15.5684	13.1146	22.754	18.8533	13.5799	13.0789	12.2741	12.6232	13.5318	14.8556	14.1174	15.4069	14.6329	12.8051	13.3541	12.1857	14.5588	17.5537	14.445	15.6065	14.1082	14.8956	12.9043	16.2071	13.718	14.2807	12.5633	16.3886	12.8695	13.724	13.9392	15.9608	13.9365	13.8837	13.8381	15.907	14.4432	16.5069	17.0418	14.0599	12.9449	15.2508
plate1-77	IL6ST	Naïve T	IL6ST	17.1772	16.8037	16.571	16.8552	16.7908	19.0944	18.8502	14.5521	15.0044	14.9246	16.9002	16.3422	15.4344	15.6138	19.4539	17.007	13.9419	15.1049	14.2737	17.1757	23.3487	17.9718	19.648	15.8589	18.6892	14.5499	16.2093	13.1858	16.7002	14.6695	18.9577	18.2034	14.0216	15.3876	16.145	20.864	14.6545	15.5325	17.0364	14.8424	17.0813	18.0043	14.9835	15.7301	15.7345
plate2-13	Ccr4	Cytokines Receptors and their related Proteins	Ccr4	18.6749	18.5543	19.0514	19.6907	18.9782	19.9418	19.4729	18.7857	19.6576	18.7653	17.9295	19.5019	18.1711	17.7964	19.5392	19.0955	18.2855	19.4919	18.4442	18.5914	19.7893	18.6426	18.7996	18.1228	18.7976	18.2171	18.8614	18.497	17.9459	18.0464	18.8915	18.4143	18.283	19.1135	19.2132	18.6181	19.2585	18.7158	19.8938	19.6768	18.698	19.3322	19.4157	19.0912	19.1628
plate2-30	Casp1	Inflammasome	Casp1	15.2105	15.6984	15.7852	16.4201	15.9181	24.488	17.9394	14.8146	15.164	14.1098	14.5589	15.1095	15.958	15.7441	16.5989	15.589	14.6159	15.4879	15.0775	16.9913	17.5199	16.3532	17.0899	15.0999	15.7775	14.8654	16.6707	14.8038	14.9787	14.0105	17.4653	14.9602	15.2928	15.0406	16.7576	15.8203	15.2063	15.1106	17.4816	15.004	17.888	17.9029	16.1733	14.7816	16.4695
plate2-63	Nr3c1	Regulators of T-Cell Activation	Nr3c1	12.4815	13.1112	13.1898	15.0229	11.5848	22.9124	17.4727	12.2061	12.4057	10.782	11.2574	11.72	13.2808	12.6695	14.3076	13.4748	11.383	12.7022	10.1483	14.5554	16.4192	14.0262	15.1565	12.3852	13.3993	11.6964	14.4367	12.2699	12.32	10.7966	16.5552	11.6857	13.1491	12.126	14.6623	13.4691	12.3437	12.9168	14.8862	12.9481	16.4052	16.5553	12.3838	11.3291	14.0234
plate3-34	Jak3	Transcriptional Regulators	Jak3	12.4384	12.9637	12.6102	11.917	11.794	14.7214	12.9799	12.3978	11.8714	11.4969	12.3465	12.2312	12.0692	13.2647	13.3736	13.2505	11.8702	12.1788	11.9713	12.95	15.7291	12.5241	12.9143	13.149	13.337	12.8939	13.8539	11.834	11.9268	12.3805	13.0429	13.0695	12.0172	12.1752	14.2364	13.7638	12.3811	12.7131	14.0467	14.1888	15.2261	15.406	12.9417	12.3208	13.3705
plate1-41	Fcgr3	NK cell	Fcgr3	17.2574	16.1527	17.031	16.0217	15.796	19.1987	18.9188	14.1422	13.82	14.0302	16.8123	15.649	14.3024	14.9675	18.9694	16.6099	13.4874	14.8767	14.321	15.6714	20.7741	16.9804	18.9724	16.0702	18.8882	14.1251	16.2001	12.3875	16.132	13.4017	19.3614	17.7361	13.4901	15.5844	15.8616	21.4962	13.9763	15.1381	16.0789	13.8002	17.0453	17.5893	14.8702	14.9991	14.7639

## Sheet: PBL PCR Ct value
Sample_ID	Time	Mouse_ID	mCd14	mCd14	mCd19	mCd19	mCd247	mCd247	mCd33	mCd33	mCd3d	mCd3d	mCd3e	mCd3e	mCd3g	mCd3g	mCd4	mCd4	mCd68	mCd68	mCd79b	mCd79b	mCd80	mCd80	mCd83	mCd83	mCd86	mCd86	mCd8a	mCd8a	mCsf1r	mCsf1r	mEif2ak2	mEif2ak2	mFasl	mFasl	mFcgr3	mFcgr3	mFcgr3	mFcgr3	mGbp1	mGbp1	mGbp2	mGbp2	mGzmb	mGzmb	mIfit1	mIfit1	mIfit2
Pre_1	Pre	1	22.1093	22.5426	22.5658	21.8717	23.5287	23.1808	22.4517	22.7246	23.3075	23.7573	18.9809	19.0175	19.1986	19.1825	20.1476	20.2491	22.2246	23.0215	15.6102	15.5761	21.8489	21.6735	999	999	23.3763	23.2255	23.2325	22.6174	25.5973	25.3026	22.3319	22.2318	22.9822	22.7573	18.8471	18.7405	18.9027	18.8894	21.6159	22.2357	19.5835	19.5491	20.3461	20.2525	22.219	21.7383	20.5342
Pre_10	Pre	10	19.3444	19.3949	19.2251	18.6532	20.6906	20.1857	17.1603	17.2562	19.5247	19.388	16.5759	16.6513	17.2819	17.4063	17.0721	17.1256	19.227	19.3627	13.0345	13.2166	19.4022	18.9392	999	999	20.3931	19.6304	19.5351	19.7914	21.9582	22.234	20.3871	20.6289	19.9485	19.6491	14.9258	14.7821	14.8012	14.8971	17.585	17.6119	16.6526	16.7365	17.9907	17.9358	19.2475	19.3557	15.9671
Pre_11	Pre	11	21.3767	21.244	20.813	20.2865	20.634	20.3794	18.6281	18.5716	20.2088	20.3369	16.7348	16.6438	17.5837	17.5955	17.702	17.6942	19.6857	19.6132	13.7734	13.756	20.6286	20.4249	999	999	20.9374	20.8278	19.452	19.2015	24.6072	24.6748	21.2624	21.121	21.4134	21.3821	16.5709	16.507	16.2148	16.1948	18.8133	18.9175	17.8526	17.8314	19.0533	19.0485	20.4089	20.5526	18.7649
Pre_12	Pre	12	20.6552	20.3971	20.2418	19.9353	20.0611	19.8819	17.8976	18.0653	19.7935	19.3873	16.6984	16.5842	17.3872	17.4357	17.1917	16.9501	19.1101	18.8923	13.062	13.1257	20.1512	19.9548	999	29.504	20.8732	20.3926	18.9444	19.1049	22.8975	23.3231	20.1009	20.0169	20.3103	19.9993	15.8928	15.8886	15.4609	15.3063	18.5508	18.3758	17.303	17.3445	18.0104	18.0257	19.2602	19.3603	17.454
Pre_13	Pre	13	21.0627	21.1641	21.6271	20.9673	20.7626	20.9669	19.5198	19.3432	20.0342	20.1199	17.0183	17.0212	17.7926	17.6775	17.5905	17.7422	20.0288	20.1476	14.5104	14.4632	21.1045	21.0228	999	999	21.5169	21.3387	19.7163	20.0311	24.8748	23.7692	21.5453	21.8185	20.8967	21.0273	16.4215	16.3975	16.6182	16.6324	19.204	19.0202	18.1465	18.0884	19.3547	19.2945	20.2193	20.4797	18.819
Pre_14	Pre	14	20.9485	20.8007	20.5129	20.1769	20.9349	20.7742	18.4433	18.3364	19.6423	19.3787	17.2484	17.0057	17.9272	17.9639	17.6504	17.7177	19.8437	19.6806	13.7849	13.812	20.584	20.366	999	999	20.7202	20.6056	19.47	19.5326	24.1869	24.1256	20.721	20.676	21.3062	21.3776	15.8139	15.7548	15.6956	15.8622	18.5066	18.5826	17.6505	17.6717	19.2294	19.1833	19.8604	19.843	17.5549
Pre_15	Pre	15	20.9398	20.8235	21.1205	20.6389	19.9282	19.9667	18.1974	18.224	19.5418	19.4947	16.5109	16.3696	17.1677	17.2087	17.3815	17.4284	19.7745	19.6924	14.051	13.8972	20.4596	20.3306	999	999	20.7983	20.3239	18.9236	18.9442	24.3116	23.6027	20.317	20.1961	21.0759	21.2965	15.9563	15.8988	15.8988	15.8256	18.4875	18.4261	17.5105	17.4741	18.9966	19.0826	19.416	19.2752	17.9599
Pre_16	Pre	16	22.3988	22.5877	23.728	22.9884	21.6916	21.6512	19.8035	19.8945	20.8744	20.247	17.8299	17.6566	18.1956	18.0095	18.4493	18.5392	21.556	21.9972	15.8144	15.7325	22.5282	22.1283	999	999	22.8994	22.5006	20.5461	20.3621	26.677	26.5532	22.3505	22.637	22.7077	22.2331	17.6836	17.435	17.5578	17.5441	19.859	19.765	18.7179	18.8811	20.6871	20.6008	20.9119	20.7653	19.5835
Pre_17	Pre	17	20.8083	20.6399	21.5725	21.4311	21.469	21.2239	19.1237	19.0811	20.0086	20.0463	16.892	16.7115	17.4077	17.4725	17.7621	17.7848	21.4173	20.9211	15.1053	15.2696	21.0807	20.9693	999	30.1549	22.2969	22.1213	19.8202	20.0219	26.0724	25.6851	22.0086	21.8315	22.2273	22.1385	16.5734	16.4799	16.3641	16.4791	18.907	18.7232	17.7525	17.8522	19.9251	19.9628	19.8538	19.9393	17.9956
Pre_18	Pre	18	20.6656	20.4286	20.5064	20.1535	20.2755	20.6202	18.3937	18.3752	19.6376	19.9008	16.3579	16.4529	17.1607	17.1699	17.3905	17.4586	19.8124	19.599	14.1908	14.0965	20.3086	20.2099	999	999	21.558	21.054	19.1732	19.2432	22.9133	23.2704	20.5861	20.3276	21.2717	21.2221	15.6181	15.6314	15.6615	15.7343	18.2912	18.2245	17.3144	17.4153	18.8772	19.0317	19.4172	19.5651	17.8916
Pre_19	Pre	19	18.931	18.8786	19.1066	18.5999	20.3939	19.8784	16.4681	16.6587	19.2606	19.1908	16.6827	16.5076	17.3708	17.4068	17.5687	17.3798	18.6954	18.8365	12.8198	12.9057	18.7759	18.4641	999	999	20.2593	19.5824	18.8745	18.9421	22.8079	23.4311	19.7484	19.959	20.5671	20.2762	14.52	14.4392	13.88	14.2917	17.5696	17.2543	16.5439	16.6747	18.2191	18.1336	19.3367	19.1348	17.2099
Pre_2	Pre	2	22.1189	22.0699	19.7993	19.3437	21.2918	21.4486	19.5268	19.6237	20.7738	20.6263	17.9643	17.9589	18.4779	18.3481	18.5409	18.7337	20.2645	20.1687	13.0032	13.0341	21.577	21.4509	999	999	21.432	20.8383	20.7058	20.3893	25.2394	25.4037	20.584	20.8498	21.1621	21.6367	16.8278	16.8642	16.7811	16.9302	18.9126	18.9607	17.9937	18.0601	19.1449	18.898	20.4811	20.8401	22.2048
Pre_20	Pre	20	20.0007	20.1305	20.8009	20.6182	20.4674	20.335	18.0146	18.0437	20.2428	20.1333	16.9474	16.9486	17.797	17.6979	17.7851	17.7109	19.908	19.6226	14.3183	14.2969	20.1267	19.8245	999	999	21.4391	21.362	19.5706	19.4008	23.2833	24.3854	20.8021	21.1745	21.2857	21.0939	15.7908	15.7498	15.5401	15.6223	18.4964	18.4124	17.4877	17.4182	18.8084	18.5396	19.6436	19.4455	18.1613
Pre_21	Pre	21	21.6026	21.2306	21.0764	20.8505	21.9143	21.6115	19.7482	19.4863	20.5686	20.7602	18.2249	18.0669	18.8254	18.6505	18.5234	18.5202	20.7454	20.7583	14.7271	14.6672	21.5009	21.3886	29.6603	999	22.0756	21.5751	21.2949	20.8588	24.0531	23.6849	21.3229	21.2679	21.0198	20.9287	16.7764	16.5818	16.9171	16.754	18.8762	18.7935	17.9997	17.8586	19.1087	18.9027	19.7143	19.7132	20.819
Pre_22	Pre	22	21.0826	21.4556	20.3607	19.9483	21.213	20.9881	19.113	19.0472	20.5618	20.2999	17.599	17.4204	18.1805	18.2426	18.0406	18.3222	19.793	19.663	14.1657	14.1244	20.4984	20.5059	30.6544	999	21.1377	20.9332	20.3486	20.3342	24.8951	24.4902	20.8936	20.7201	21.12	20.8136	16.2458	16.1783	15.6853	16.0689	18.8382	18.7143	17.7746	17.8601	19.0643	18.892	20.0463	20.0254	19.4816
Pre_23	Pre	23	20.6335	20.5977	21.0728	20.856	21.2299	21.4514	18.6514	18.544	20.4186	20.4003	17.7974	17.8292	18.1973	18.1366	18.6406	18.5412	19.666	20.0298	13.9219	14.2535	20.386	20.3668	999	999	20.7613	20.984	20.068	20.5166	25.0481	24.1965	20.4655	20.3147	21.1705	21.3554	16.4824	16.4351	16.0099	16.2394	19.0183	19.1238	17.9692	17.8288	19.0368	18.9104	20.0972	19.9272	19.7277
Pre_24	Pre	24	21.5518	21.5323	20.211	19.856	21.9557	22.4277	19.9085	19.8461	20.9441	20.6239	18.0107	17.8981	18.5511	18.3725	18.7545	18.7995	19.8341	19.8228	13.9375	13.8772	20.9562	20.9906	999	999	21.4657	21.0361	21.5952	21.1887	24.8584	24.6018	21.0538	20.9666	21.2308	21.128	16.6572	16.6832	16.6665	16.6976	19.3896	19.4024	18.3522	18.2836	18.7127	18.8008	20.3527	20.5298	18.9209
Pre_25	Pre	25	20.8384	20.96	20.2464	19.9619	21.4726	21.483	19.1023	18.9957	20.3295	20.5496	17.6953	17.4717	18.4463	18.1703	18.2792	18.4385	20.161	20.6825	14.0147	14.0408	20.6503	20.9855	999	999	21.7147	20.8365	20.8332	20.4348	24.4679	24.4901	21.5032	21.3032	21.7042	21.8558	16.0752	15.9224	16.2385	16.2208	18.7804	18.4573	17.7269	17.4491	19.259	19.3126	19.5323	19.3792	18.4201
Pre_26	Pre	26	21.4139	21.3956	20.7304	20.1279	20.8816	20.979	19.157	19.0877	19.9936	19.7897	17.2599	17.3224	17.7417	17.9051	17.7433	17.8482	19.8411	20.026	14.1872	14.2801	20.8665	20.6828	999	999	21.2586	21.2467	20.6755	20.4252	24.5614	25.0435	21.258	21.1446	20.824	20.8783	16.574	16.6059	16.5324	16.6839	18.7321	18.6687	18.1565	18.0435	18.8352	18.6988	20.4497	20.5693	20.2538
Pre_27	Pre	27	20.0125	20.2166	19.5384	19.2607	20.7249	20.7273	18.0474	17.9833	20.4495	20.0714	16.8666	16.8974	17.6319	17.4834	17.8536	17.6222	19.9657	19.9625	13.9508	13.9085	19.9954	19.953	999	999	20.9757	20.5313	19.5852	19.669	22.7465	22.9948	20.633	20.4667	20.4978	20.6229	15.7139	15.6278	15.4645	15.4696	18.1139	18.1238	17.4612	17.3279	18.735	18.6306	19.3653	19.5017	17.5477
Pre_28	Pre	28	20.7074	20.5537	20.064	19.7032	21.5802	21.8404	18.0851	18.1658	20.9343	20.7002	17.5196	17.5055	18.1378	17.6637	18.1907	17.9042	20.2557	20.0439	14.413	14.2559	20.5101	20.4036	999	999	21.8157	20.9977	20.0665	20.5118	23.1423	23.6026	20.7715	20.7199	20.7081	21.2443	16.4889	16.3035	15.819	15.8075	18.7514	18.8676	17.9297	17.8008	18.6378	18.5495	19.6222	20.2328	18.1429
Pre_29	Pre	29	21.3807	21.2144	20.9046	20.6391	23.2564	22.4747	19.6133	19.2732	21.2807	21.3552	18.5318	18.6272	18.9387	18.9896	18.9205	18.8796	20.7681	21.0537	14.9948	14.9624	21.0581	20.5601	999	999	22.2873	21.8981	21.5414	22.1708	23.4615	23.2903	21.0321	21.0719	22.4002	21.3726	16.7904	16.6733	16.7064	16.7277	18.7661	18.9621	18.2145	17.8289	19.6825	19.4244	20.2996	20.5745	18.2554
Pre_3	Pre	3	20.5376	20.5915	19.0358	18.6815	19.7058	19.8093	18.0407	18.2348	19.5738	19.5368	16.3875	16.2788	16.9128	17.2074	17.1165	16.9982	19.3133	19.3612	12.4622	12.4656	20.056	20.1704	999	999	19.9812	19.2465	18.9199	18.887	23.2301	23.2314	20.1007	20.2144	20.6356	20.6268	15.8856	15.8116	15.5921	15.6611	18.4247	18.2003	17.4221	17.4281	18.2827	17.9562	19.6793	19.6946	18.5298
Pre_30	Pre	30	20.206	20.0598	19.5323	19.1209	21.0574	20.9472	18.1446	17.8834	20.7603	20.5713	17.6316	17.6112	18.1913	18.1892	18.3105	18.1495	20.1295	19.8278	13.6318	13.6174	20.1023	20.0951	28.9533	999	20.6411	20.2175	20.5226	20.5932	23.3881	23.1379	20.5771	20.5199	20.5162	20.5686	15.7634	15.6078	15.6099	15.428	18.211	18.5743	17.3198	17.5232	17.969	17.7919	19.6937	19.2549	17.9647
Pre_4	Pre	4	20.5871	20.4238	20.77	20.4027	20.2833	20.6686	18.6024	18.7661	19.9554	20.417	16.8888	17.1117	17.578	17.5551	17.723	17.5114	19.9448	20.1802	14.1628	14.1151	20.8755	20.7022	999	999	21.9316	21.6381	19.5402	19.6686	24.2222	25.4167	21.2072	21.0738	21.4307	20.9911	16.4225	16.3542	16.1224	16.0978	18.6642	18.5193	17.6504	17.617	18.7904	18.6312	19.9158	20.0167	19.7043
Pre_5	Pre	5	20.3681	20.2608	19.9734	19.4947	21.066	20.8711	18.6226	18.6593	19.0352	19.488	17.1326	17.2032	17.8769	17.7922	17.4969	17.3674	20.2377	20.1498	12.9459	12.9655	20.9753	20.7326	999	29.1553	21.0435	19.8935	19.4891	19.5505	25.2068	24.7256	20.5654	20.0529	20.9334	20.7359	15.5256	15.5288	15.6237	15.7092	18.1908	18.0186	17.0464	17.1832	18.6197	18.3686	19.2005	19.2228	17.2738
Pre_6	Pre	6	21.6368	21.377	22.2856	21.5682	21.6586	21.9004	19.6143	19.6122	20.5447	20.46	17.7629	17.809	18.6905	18.6037	18.6895	18.5867	21.3823	21.317	15.2032	15.2705	21.6981	21.6988	999	999	22.2327	21.7656	20.5567	20.2988	24.5667	24.7703	21.8926	21.8394	22.5793	22.5421	16.95	16.9051	16.7741	16.7329	19.6114	19.5755	18.4085	18.6181	20.1213	20.0534	21.1602	20.9142	18.7403
Pre_7	Pre	7	21.1227	20.9829	21.8314	21.187	20.9294	21.2769	18.5681	18.5806	20.7444	20.4447	17.6926	17.571	18.4233	18.4656	18.2852	18.1578	20.6827	20.7412	14.9126	14.8726	20.7495	20.7414	999	999	21.0898	20.9369	19.9788	20.1484	25.1711	25.3858	21.6559	21.6058	21.7717	22.1153	16.532	16.2987	16.0748	16.1945	19.5023	19.3845	18.3542	18.2815	19.5555	19.2442	20.7083	20.4879	18.2833
Pre_8	Pre	8	20.3966	20.5242	21.8989	21.394	22.781	22.3436	18.8206	18.7426	20.6839	20.7727	18.695	18.4416	19.1441	19.1548	19.0737	18.9684	21.5985	21.2154	14.9182	14.9449	20.5841	20.693	999	999	22.2549	21.7169	20.9364	20.9757	25.7976	24.7604	22.075	22.2925	21.933	22.2591	16.5987	16.4692	16.3683	16.2757	18.965	19.002	18.1172	18.339	20.2112	19.9029	20.6667	20.4963	18.2238
Pre_9	Pre	9	21.5624	21.8588	20.0436	19.8031	21.6492	21.8415	19.6098	19.3635	19.6061	19.9535	16.7843	16.6967	17.4887	17.4188	17.4402	17.5541	20.9976	20.532	13.854	13.8717	21.3873	21.277	29.083	999	22.3186	21.6606	20.1082	20.0147	23.9919	24.6407	21.6942	21.6466	21.1721	21.1957	16.8608	17.0058	16.9914	17.0265	18.7473	18.8327	17.7855	17.9149	19.4926	19.2118	19.9902	20.3133	19.1037
1w_1	1w	1	14.1927	14.0916	22.6789	22.8256	27.6701	25.914	17.3033	17.0625	19.2748	18.9809	20.9179	20.8087	21.2705	21.5609	21.7684	22.4441	22.957	22.387	17.4154	17.4904	19.3472	19.2061	999	999	21.5148	21.3637	23.5319	23.5834	24.9108	25.4358	17.5578	17.7985	23.1889	22.6302	16.0234	15.9111	15.819	15.9393	13.564	13.4072	13.7098	13.6365	18.5926	18.5464	14.0939	14.0518	19.4452
1w_10	1w	10	13.3383	13.3467	22.7672	22.7545	25.2021	25.0954	17.2376	17.0505	19.29	19.0514	18.8911	18.6547	19.8318	19.793	20.1309	20.2524	22.3702	22.6418	17.2131	17.2481	18.589	18.7063	999	999	21.8268	21.0782	22.9249	22.6783	26.7311	27.9697	16.8793	16.8059	22.4005	22.9133	15.7042	15.5177	15.7255	15.6935	12.3742	12.1161	12.2365	12.3169	17.9537	17.9057	12.8035	12.9652	17.8909
1w_11	1w	11	19.7167	19.6988	28.6066	29.8045	29.72	999	25.216	24.7863	27.6953	26.9419	26.0604	24.9944	26.6295	27.3244	999	999	27.8262	27.229	23.8175	24.0256	23.9511	24.2258	999	999	999	28.9244	999	27.6082	999	30.116	22.4576	23.5115	26.5709	28.0675	22.4585	23.6137	23.0481	23.1248	20.3064	20.9352	19.2582	19.0521	22.0911	21.8238	20.2679	20.4489	25.9892
1w_12	1w	12	15.0255	14.9857	24.5546	24.3961	23.8681	24.5504	17.6578	17.7994	19.8794	19.9416	20.2408	20.0717	21.5504	21.3976	21.5247	21.6782	23.9662	23.487	18.5587	18.7228	19.9391	20.0374	999	999	22.4678	21.9745	25.9673	26.5111	26.8883	24.471	18.2242	18.2383	22.541	22.5834	16.4229	16.4266	16.5266	16.4662	13.9789	13.9092	13.9865	13.9927	18.5552	18.486	14.5387	14.6156	19.9054
1w_13	1w	13	14.523	14.5015	24.327	24.1172	26.8925	28.0158	17.5483	17.6673	19.8191	20.0699	20.913	20.6484	21.8797	22.322	22.6462	22.1039	23.1706	23.3122	18.3442	18.0233	19.5843	19.5506	999	999	22.6778	22.1767	25.4426	24.5336	25.7009	25.9831	17.878	18.2027	22.6409	22.5287	16.6642	16.6105	16.5208	16.5568	14.2106	13.9201	14.028	14.0616	18.4731	18.1748	14.6904	14.748	19.7976
1w_14	1w	14	15.1965	15.2811	24.4483	23.9828	26.0082	26.2521	18.1404	18.0397	21.2203	20.5938	20.7311	20.5568	21.939	22.2391	22.0974	22.3099	25.519	25.0449	18.222	18.3463	20.5512	20.2275	999	999	22.3925	22.6484	24.2013	23.7077	24.8557	26.6449	18.3517	18.0727	23.6773	24.3579	17.1363	16.9925	16.7151	16.803	14.7539	14.7146	14.6082	14.462	19.4881	19.3198	15.2488	15.2261	19.5234
1w_15	1w	15	13.7839	13.7421	23.4596	22.95	25.4168	27.496	18.1454	17.8492	19.3684	19.7755	20.3226	19.9461	20.7047	20.7492	22.0343	21.8028	22.3676	22.3167	17.7817	17.6711	19.0499	18.8121	999	999	21.6574	21.5546	23.8663	22.9129	25.2831	25.5608	17.1138	17.0117	21.3397	21.0448	16.3122	16.0371	16.1266	15.9488	12.8623	12.8834	12.7201	12.6346	16.9671	16.8913	13.5105	13.4742	17.7785
1w_16	1w	16	13.1963	13.0852	22.6492	22.6682	23.5215	23.9611	17.1426	16.7507	18.9225	18.5978	18.8061	18.8642	20.2461	19.9939	21.0048	20.752	21.9221	21.9806	17.8668	18.0186	18.3811	18.3551	999	999	20.5561	20.4695	23.2483	22.9315	24.6527	24.0646	16.4388	16.4273	22.4687	22.6847	15.142	15.0456	15.1032	15.1401	11.9188	11.9794	11.5992	11.8948	17.4717	17.4185	12.5155	12.4011	17.1713
1w_17	1w	17	14.7174	14.6687	23.9471	23.7238	26.239	26.3221	17.9678	17.7685	20.1642	19.7764	20.4302	20.3005	21.4692	21.2619	21.5162	21.3681	23.8541	23.3103	18.8317	18.5373	19.7384	19.632	999	999	21.9566	21.3423	26.0687	25.5101	26.2304	26.3677	17.9632	17.9563	22.4067	23.183	16.886	16.6435	16.6247	16.7017	14.2947	13.9175	13.6492	13.6944	17.7692	17.9006	14.6673	14.5123	19.216
1w_18	1w	18	13.5386	13.4876	24.0045	23.7971	24.7452	23.7266	17.0594	17.2347	19.2645	18.7905	19.4903	19.2718	20.4889	20.6493	20.6265	20.8625	23.3325	22.8485	17.813	17.7314	18.7421	18.7446	999	999	21.3087	21.8556	22.3502	23.3696	25.1777	28.3895	16.9022	16.9858	22.5192	22.5293	15.8448	15.7134	15.8122	15.8129	12.7675	12.5467	12.5549	12.6311	17.8399	17.7282	13.1561	13.28	17.9203
1w_19	1w	19	12.957	13.0506	21.7167	21.5717	24.4024	24.3372	16.0427	16.3187	17.3811	18.2136	19.2471	19.0213	20.18	20.2821	20.3161	20.2128	21.4866	22.1396	16.2831	16.3222	18.0919	18.0816	999	999	20.6432	20.1857	22.8206	22.4237	25.2875	25.5012	16.2422	16.3059	22.5494	22.089	14.9449	14.9124	14.7166	14.6801	12.1255	12.0622	11.9697	11.9312	17.7797	17.5336	12.6261	12.534	17.2815
1w_2	1w	2	13.6923	13.5909	25.7184	26.7562	24.7164	24.8758	17.1834	17.2764	18.5922	18.5646	19.4721	19.5384	20.7243	20.5022	21.0357	21.0152	23.4745	22.7017	19.7592	19.7754	19.1321	19.1287	999	999	21.2358	21.2997	22.7674	23.0155	27.1309	24.8856	17.3316	17.3606	21.3595	21.7149	15.43	15.2033	15.2939	15.3101	13.2113	13.0696	12.7868	12.9406	17.2389	17.2204	13.4018	13.2572	19.1274
1w_20	1w	20	13.1739	13.0553	22.6544	22.4454	25.4672	26.1358	17.0114	16.9303	19.2696	19.2117	19.2305	19.1112	20.501	20.5744	20.9684	20.7476	22.051	22.415	18.0712	17.9513	18.0358	18.0674	999	32.4869	21.2406	20.8428	23.0049	23.9671	23.8033	25.3766	16.4542	16.6522	22.0801	21.8811	15.4327	15.4272	15.4951	15.5421	12.2607	12.0577	11.9518	12.1135	17.1665	17.3034	12.7579	12.8755	18.6378
1w_21	1w	21	13.3823	13.2573	22.6331	22.5822	23.606	23.5573	15.6899	15.7413	18.3935	18.3823	19.0435	19.056	20.5408	20.3763	20.5488	20.5338	21.9207	21.6562	17.7144	17.7896	18.5046	18.4384	999	999	20.5678	20.524	22.8871	22.4536	23.8429	24.5057	15.9458	16.1688	21.8145	21.8005	14.9822	14.9159	14.6882	14.7167	11.82	11.8723	11.8496	11.8733	17.566	17.6708	12.521	12.4982	17.8803
1w_22	1w	22	13.5873	13.5625	22.6984	22.0488	25.1546	24.7296	17.0392	16.7444	19.3934	18.9444	19.7523	19.5826	20.1874	19.9629	20.9213	20.7778	22.6565	23.0376	16.8144	16.9734	18.3516	18.2866	999	999	21.0866	20.8	24.0318	22.8452	23.7855	23.6504	16.449	16.5504	22.7335	22.2479	16.0144	15.9784	15.7349	15.7042	12.7107	13.0388	12.4612	12.663	17.6129	17.6329	13.2349	12.9073	17.9323
1w_23	1w	23	13.1037	12.9225	23.1481	22.8746	24.8762	24.3172	16.849	16.4336	18.6143	18.7193	18.6652	18.4586	19.4882	19.7143	19.6805	19.578	23.5167	22.9896	18.3701	18.579	18.2884	18.2955	999	999	21.6175	21.1542	22.808	22.1572	23.7978	23.5337	16.3267	16.17	22.3701	22.256	15.3464	15.1607	15.2784	15.2694	11.8571	11.7339	11.633	11.8688	17.5509	17.372	12.4978	12.4943	17.4265
1w_24	1w	24	13.3289	13.1415	22.6156	22.4698	23.6792	23.9056	16.8699	16.724	18.3781	18.5904	18.6973	18.543	19.8449	19.8231	19.8048	19.9823	21.5238	21.2726	17.4131	17.3341	18.2645	18.1086	999	999	20.9785	21.0203	22.3259	22.0081	23.8071	23.8873	16.3788	16.4492	21.5297	21.4984	14.9923	14.9601	15.0662	15.0881	11.9044	11.7162	11.8191	11.8302	17.4024	17.4894	12.6165	12.7133	17.5627
1w_25	1w	25	15.8358	15.7356	24.5363	24.3403	25.1778	999	19.061	18.8853	21.2371	21.3788	20.3491	20.676	21.9068	21.8868	21.7608	21.6563	23.1398	23.5462	19.0668	18.909	20.5614	20.6253	999	999	22.5423	22.2538	23.3891	23.6746	26.7045	26.2817	18.7238	18.6927	26.4525	24.9225	17.7698	17.6299	17.4966	17.6456	14.4757	14.5688	14.5695	14.5749	19.8655	19.7893	15.1989	15.2023	19.537
1w_26	1w	26	13.2753	13.3108	22.7948	22.5323	24.9516	25.873	17.3159	17.0229	19.1719	18.6492	19.5447	19.5331	19.6451	19.683	20.3447	20.7536	21.3703	21.8151	17.1943	17.4435	18.5411	18.3576	29.8867	999	20.9463	20.3834	23.1776	22.66	25.2748	24.7445	16.5151	16.295	21.4494	21.6674	15.4369	15.1938	15.5821	15.5824	11.7466	12.2651	11.7854	11.8157	16.7907	17.058	12.6768	12.5282	17.0013
1w_27	1w	27	12.5231	12.5347	21.7977	21.4674	22.9825	23.729	16.1173	16.0977	18.266	17.9536	18.088	18.1678	19.6676	19.5137	19.4718	19.4361	21.7236	21.7377	16.8507	16.9939	17.5476	17.7609	999	999	20.4686	20.1431	22.6772	22.1763	24.5171	24.3622	15.6956	15.5992	20.6306	21.4202	14.6867	14.4544	14.5529	14.6012	11.6638	11.5013	11.0525	10.5903	16.4864	16.4707	11.5857	11.8796	16.8402
1w_28	1w	28	13.2043	13.1395	23.079	23.1322	23.3466	23.1283	16.073	16.0372	18.5868	18.5629	18.9187	18.7925	20.1563	19.9146	20.0565	20.2974	22.5661	21.9887	17.7076	17.9103	18.1495	18.1494	999	999	20.9935	20.406	23.709	22.7587	26.7703	23.9589	16.1488	16.197	21.7621	21.6759	15.0974	15.0305	15.0943	15.076	12.0265	11.9135	12.057	12.0608	17.4269	17.2563	12.6195	12.6161	17.3665
1w_29	1w	29	13.2595	13.2148	21.8327	21.6537	23.3509	23.0111	16.3747	16.368	18.9707	19.0578	18.5311	18.5561	19.4218	19.5396	19.649	19.7344	22.0262	21.6913	16.7298	16.6804	17.9639	17.9973	999	999	20.6545	20.6181	22.4624	22.2806	24.6478	24.6812	16.5977	16.6625	21.6249	21.467	15.6235	15.5123	15.2818	15.2106	12.673	12.5915	12.4559	12.4	17.1468	17.1346	13.1426	13.2728	17.8299
1w_3	1w	3	14.2327	14.298	22.1932	22.2806	27.2288	26.5695	17.6983	17.7011	19.5581	19.5331	20.1209	19.9864	20.7819	20.5231	21.6979	21.6949	22.395	22.125	16.1153	16.2469	19.7558	19.531	999	999	21.3805	20.7897	23.4581	22.9354	25.6765	25.3062	17.3974	17.543	22.0651	21.9095	15.9281	15.7968	15.7991	15.9192	13.9157	13.9884	13.3765	13.3962	17.2967	17.2375	14.0838	14.1971	20.6903
1w_30	1w	30	13.8649	13.83	24.1268	23.9475	24.6102	23.8517	16.5139	16.6638	19.6947	19.666	19.8848	19.6496	21.1382	20.7922	20.8791	20.8971	23.5067	22.8427	18.8082	18.6486	18.7953	18.9864	999	999	21.8626	21.8455	23.557	23.993	24.6808	24.7809	17.0291	16.991	22.4954	21.8337	15.8684	15.7683	15.5896	15.4445	12.736	12.82	12.9098	12.8292	17.9748	17.9344	13.6534	13.5928	17.8573
1w_4	1w	4	15.0083	15.0356	23.729	23.9496	999	28.9253	18.3696	18.2815	20.1169	20.1877	20.688	20.8638	21.5119	21.348	22.5682	22.6123	23.7404	24.544	18.179	18.3514	20.4181	20.2155	29.0319	999	22.4187	22.3104	23.6252	26.9366	26.4457	26.7587	18.5442	18.4359	22.4097	22.8374	16.5066	16.3619	16.5754	16.7311	13.8234	13.7899	13.9618	13.8987	17.9477	17.9522	14.3974	14.5259	18.8912
1w_5	1w	5	13.5325	13.6618	24.05	23.8813	25.4237	25.4388	16.8579	16.8653	19.5797	19.0481	19.4641	19.7814	21.2278	21.3012	20.8075	21.4095	22.2028	22.7772	17.0942	18.5815	18.8953	18.9673	999	999	21.747	21.2497	23.231	23.9785	24.6364	25.6249	17.0636	17.2713	23.1489	22.7392	15.8107	15.7978	14.7303	15.6946	13.2593	13.2102	12.914	12.9028	17.9978	17.985	13.7575	13.8193	18.1712
1w_6	1w	6	13.4995	13.4391	21.6958	21.5307	25.4971	23.3863	16.3451	16.4526	19.2498	19.0636	19.1852	19.533	20.5866	20.6124	20.9088	20.7462	22.2997	22.0804	17.2383	16.8327	18.2301	18.3429	999	999	20.6341	20.5425	22.0651	22.424	22.9602	23.5776	16.5883	16.5757	22.9029	22.9695	15.356	15.2616	14.9493	15.1634	12.7789	12.6742	12.5169	12.5287	17.8325	17.9321	13.1942	12.6778	17.8054
1w_7	1w	7	12.2968	12.3559	23.1553	22.756	23.4165	23.7568	16.1172	15.8385	17.9913	17.8964	18.9808	18.8994	20.1095	20.3684	19.934	20.0193	21.9538	22.2419	18.2466	18.2447	17.6777	17.6438	999	999	21.539	20.8841	22.8185	22.4065	23.1446	22.6361	15.7584	15.7922	21.8319	22.32	14.3639	14.2711	14.4569	14.4761	11.2955	11.5011	11.2834	11.2291	17.2101	17.0691	11.8861	11.8378	16.6884
1w_8	1w	8	13.3314	13.0761	22.9486	22.542	24.4983	24.3936	17.1752	16.9024	18.766	18.8701	19.326	18.97	20.4842	20.6174	21.0115	20.9193	22.3553	23.286	17.4483	17.4945	18.6972	18.7626	999	999	21.5904	21.5498	24.2789	23.1178	24.3484	24.3211	16.768	16.7154	22.8962	22.557	15.4325	15.1948	15.375	15.3735	12.2169	12.1199	12.2619	12.2143	18.2073	18.3165	12.963	13.0157	18.1269
1w_9	1w	9	14.6062	14.516	25.4729	24.7734	24.7551	24.8519	17.9733	17.88	20.8336	20.6895	19.9086	20.205	21.1038	21.0028	21.3394	21.5824	25.094	23.8205	19.7463	20.0152	19.6893	19.4502	999	999	22.0227	21.7517	23.5455	23.5225	27.6398	26.1185	17.5827	17.6683	24.2977	24.0027	16.8369	16.7961	16.6207	16.769	13.7327	13.7003	13.4563	13.676	18.0113	18.0457	14.3036	14.1701	19.405
2w_1	2w	1	12.8645	12.8144	21.6617	21.3157	24.1918	23.8416	16.0131	15.7457	17.4077	17.273	18.4321	18.4976	19.4318	19.4621	19.6141	19.6732	21.922	21.3131	17.0854	16.9953	17.8105	17.8311	999	999	20.409	20.0102	21.7026	21.8974	22.8682	22.6479	15.917	15.812	19.8974	19.8544	14.2301	14.115	14.0807	14.2089	11.4125	11.2545	11.4037	11.3909	15.3228	15.2758	11.898	11.8812	16.7921
2w_10	2w	10	12.3137	12.1881	21.8264	21.556	23.6528	23.6502	15.7398	15.3048	17.0576	16.9496	18.3145	18.1512	19.4141	19.4383	19.7634	19.891	20.7838	20.7969	17.2986	17.2637	17.4378	17.3039	999	29.1569	20.3633	19.7868	21.2951	21.4279	23.1509	22.8974	15.3252	15.0811	19.6777	19.6996	13.5399	13.4805	13.6761	13.8474	10.3821	10.1546	10.3697	10.4526	15.5651	15.5078	10.8581	10.8975	16.6905
2w_11	2w	11	14.8178	14.7477	23.717	24.2071	25.8533	24.4085	17.4879	17.3111	19.6719	19.5714	19.3901	19.106	20.5052	20.4542	20.3973	20.3054	22.5826	22.6026	18.9821	18.9437	19.7071	19.5533	999	999	21.6091	21.1974	23.0656	22.1796	25.3275	26.6357	17.6869	17.6618	21.9023	22.0844	16.2414	16.02	15.9897	16.1752	13.3913	13.23	13.3193	13.3753	18.1622	18.0244	13.8037	13.7901	18.4976
2w_12	2w	12	12.5695	12.4435	21.8367	21.4744	22.8337	22.1619	16.0563	16.2439	17.3575	17.3038	17.3064	17.2815	18.572	18.4037	18.8527	18.9254	21.5888	21.2383	16.6075	16.6223	18.2012	17.9885	999	999	20.2354	19.4584	20.6415	20.4155	23.6665	24.6833	15.5407	15.6029	20.6773	20.3044	14.0816	13.9099	14.1367	14.2713	10.513	10.73	10.773	10.7852	15.6735	15.7046	11.2244	11.059	16.2667
2w_13	2w	13	12.3755	12.3758	22.8463	23.0467	22.7236	22.5359	14.8166	14.9689	17.1907	17.1064	17.6396	17.6102	19.3851	19.3367	19.0143	18.8896	21.2104	21.1876	18.1761	18.197	17.6757	17.7064	999	999	20.6608	20.2164	20.7969	20.9431	22.9673	24.0133	15.1009	15.391	20.1474	20.1643	13.7765	13.7034	13.6495	13.6657	10.771	10.7534	10.7668	10.7232	15.9743	15.9018	11.2909	11.2481	16.6189
2w_14	2w	14	12.7503	12.7681	22.23	21.801	22.2344	22.5079	14.9874	14.99	17.4818	17.374	18.1357	18.2712	19.7306	19.6942	19.5666	19.4651	22.0646	21.4092	16.6764	16.7843	17.862	17.7097	29.1698	999	20.3794	19.8739	21.4693	21.4374	23.9961	23.2848	15.5771	15.4618	20.0477	20.2916	14.1795	14.1439	14.045	14.1384	10.9986	10.8951	11.0644	11.051	15.978	15.943	11.1798	11.5616	16.4503
2w_15	2w	15	13.1096	13.0073	23.2613	22.7009	23.7629	24.3751	15.9757	15.9278	18.8188	18.5757	18.5753	18.4596	19.9348	20.1277	19.3609	19.4309	22.1351	22.5132	17.8816	17.923	18.117	18.1278	28.9471	999	20.9321	20.6268	21.6675	21.472	24.317	24.1693	15.7038	15.7939	20.3412	20.2258	15.1942	15.0384	14.7369	14.5188	11.7158	11.6487	11.6973	11.8039	15.6947	15.565	12.3254	12.2986	16.8944
2w_16	2w	16	13.3742	13.2637	23.6318	23.523	22.2362	23.7451	15.8504	15.8105	18.4823	18.3558	18.0745	17.9575	19.3535	19.1443	19.0507	19.333	22.0376	21.803	18.6342	18.6303	18.1899	17.9102	999	999	20.9073	20.4391	21.0815	21.2231	24.5243	24.6583	16.1555	15.9878	21.4945	21.6567	15.0429	14.8282	14.6968	14.6559	11.8752	11.671	11.8129	11.7541	16.8171	16.8651	12.3292	12.1305	17.5643
2w_17	2w	17	12.4292	12.3776	22.6674	22.442	22.8786	23.1216	17.2965	16.7192	17.7006	17.9089	18.1974	18.0228	19.5892	19.492	19.1879	19.4849	22.0479	21.8874	17.8627	17.6584	17.9216	17.8521	999	999	20.7862	20.6719	21.7306	21.5563	24.7725	23.9597	16.1117	16.0486	19.9814	20.1985	14.2844	14.2513	14.4314	14.5024	11.0654	11.1218	11.2608	11.2909	15.6264	15.6463	11.6182	11.6991	16.7164
2w_18	2w	18	12.7604	12.7467	23.134	23.2304	23.2604	22.7506	15.6142	15.4323	17.6021	17.5717	18.0472	17.8823	19.6799	19.4602	19.3071	19.3708	21.2909	20.9151	18.3888	18.5008	17.8672	17.7155	999	999	20.9581	20.4651	21.7131	21.666	24.6546	24.1648	15.7965	15.8636	20.8892	20.9103	14.3933	14.3993	14.2592	14.2772	11.2438	11.2203	11.3076	11.2756	16.7967	16.7498	11.8395	11.8002	16.7848
2w_19	2w	19	13.6336	13.5272	22.7037	22.5545	24.093	24.2865	16.889	16.712	18.5081	18.1207	19.3762	19.1315	20.1905	20.6671	20.5597	20.6802	22.0623	22.1121	17.7601	17.7968	18.7003	18.3449	999	999	20.9234	20.8426	22.7417	22.354	24.0643	23.2841	16.4381	16.6975	21.127	21.1493	15.1362	15.025	15.012	15.239	12.1444	11.6249	12.0066	11.9644	17.2002	17.0952	12.3273	12.3852	17.5104
2w_2	2w	2	13.2733	13.1794	24.1956	24.1679	23.3681	22.6741	16.2962	15.9323	18.1429	18.0085	18.9148	18.6129	19.6818	19.8441	19.8109	19.4146	21.9225	22.0239	18.8544	18.5937	17.9817	17.7676	999	999	20.5364	20.3997	22.9416	22.0349	24.7423	25.0606	16.1015	16.1343	20.1081	20.1869	14.9651	14.8623	14.8254	14.9377	11.6521	11.6497	11.6985	11.745	16.0498	16.119	12.3423	12.2868	17.3116
2w_20	2w	20	12.3448	12.2811	23.8283	23.7641	23.4673	23.7225	15.9263	15.5162	17.7499	17.4742	18.3057	18.1683	19.2895	19.3693	19.6227	19.9497	22.196	22.1865	17.9806	17.835	17.4911	17.6213	999	999	19.9237	20.0157	21.136	21.3466	23.9891	24.4987	15.5947	15.4102	19.8329	19.9346	14.3116	14.2402	14.2923	14.4115	10.8439	10.7057	10.5188	10.6508	14.9643	14.9957	10.8256	10.9805	17.098
2w_21	2w	21	12.5707	12.7389	22.6943	22.7413	21.9013	22.3779	15.0223	15.2798	17.6493	17.6024	18.2397	18.1037	19.5726	19.5857	19.2699	19.2392	20.6561	20.8916	17.0394	17.0678	17.4469	17.5633	999	999	19.5374	19.1227	21.374	20.9861	22.8479	23.9067	15.5517	15.4931	19.9789	20.0532	14.5757	14.5249	14.1912	14.2805	11.5686	11.4284	11.5626	11.5144	15.6464	15.59	11.8654	11.8137	17.0968
2w_22	2w	22	12.8686	12.9419	22.7488	22.67	24.2218	22.9415	16.4599	16.4913	18.3027	18.1668	18.0084	17.895	19.3145	19.406	19.7699	19.5152	21.1797	21.4916	17.9035	18.0817	17.8815	17.881	999	999	20.8956	20.4516	21.0578	21.132	24.5039	24.1382	15.9309	16.0309	20.6935	20.6075	14.9579	14.9737	14.6435	14.8066	11.5666	11.6595	11.765	11.8188	16.297	16.2485	12.1436	12.1521	18.0934
2w_23	2w	23	12.9655	12.9606	22.2033	21.7781	22.2075	22.5614	15.7704	15.7189	18.3384	17.8486	17.6659	17.6433	19.0561	19.1799	18.5316	18.4373	21.0291	21.0802	17.3042	17.2654	17.8256	17.7323	999	999	20.6161	19.918	20.5594	20.9405	23.8866	24.5356	15.8022	15.8762	20.5432	20.5418	14.981	14.8638	14.483	14.6081	11.7884	11.7358	11.69	11.6733	15.7881	15.622	12.1492	12.07	16.9455
2w_24	2w	24	12.9052	12.8809	22.0842	21.4315	23.5786	22.4737	15.6641	15.73	18.1745	17.9561	17.9767	17.8454	19.4944	19.5104	19.0542	18.641	21.3929	21.425	17.4373	17.6232	17.8921	17.6409	999	999	20.8172	20.6462	20.2895	20.3104	23.566	24.0452	15.8399	15.8969	20.7971	20.8256	15.0268	14.8224	14.3302	14.2837	12.0608	11.9667	11.9924	11.9349	16.1118	16.0557	12.3519	12.2998	16.7392
2w_25	2w	25	11.7313	11.7409	22.1091	21.8901	22.9776	22.8061	15.9089	15.6834	16.5533	16.618	17.257	17.2254	18.5189	18.3331	18.535	18.8089	20.6361	20.3647	17.2899	17.3631	17.0183	16.7623	999	999	19.8373	19.5794	21.7832	21.3376	21.9001	22.4393	15.4164	15.0785	20.0998	19.9169	13.4754	13.4153	13.6194	13.6312	10.1968	9.92569	10.4321	10.5198	15.4075	15.3635	10.9239	10.6803	16.2696
2w_26	2w	26	11.6344	11.7619	20.8061	20.7124	22.8497	21.9884	14.7553	14.2206	16.6133	16.5374	17.0699	16.8713	18.1065	18.0737	18.2507	18.4314	20.9013	21.3278	16.027	15.875	16.6179	16.7012	999	999	19.2651	18.848	20.3046	20.229	22.8095	22.6906	14.7612	14.1974	19.2881	19.4159	12.9683	13.3541	13.1427	13.3963	9.2784	9.64921	9.88115	9.98072	14.9462	14.8638	10.303	10.2587	15.8753
2w_27	2w	27	12.3967	12.2696	22.3164	22.2272	22.5027	22.4799	15.804	15.7914	17.6283	17.2559	18.3241	18.3275	19.8042	19.7904	19.2654	19.1128	21.4691	21.4396	18.3816	18.2512	17.1522	17.0605	28.8122	999	20.6924	20.5542	21.5435	21.5526	23.3493	23.1029	15.4227	15.348	20.2818	20.0592	14.2702	14.0483	14.1254	14.1883	10.9393	10.9307	11.0446	11.0164	16.0315	16.0324	11.1973	11.1689	16.5415
2w_28	2w	28	12.6751	12.7092	23.1836	22.8167	23.5577	24.5394	17.2586	17.4665	17.7911	17.8014	18.3793	18.5015	19.1551	19.3956	19.5193	19.4303	22.3796	22.4903	17.8745	17.89	17.9141	18.1258	999	999	21.1737	21.0182	21.6106	21.5493	25.9844	24.4437	16.0462	15.9751	20.2005	20.7299	14.6499	14.4981	14.9088	14.8115	11.0023	11.1968	11.1537	10.9537	16.1026	15.9631	11.6117	11.3927	17.0174
2w_29	2w	29	12.4748	12.4952	23.3095	22.5598	23.3842	22.9687	15.4691	15.6266	17.3943	17.1477	18.4783	18.4389	20.0333	20.1204	19.8786	19.8458	22.2578	21.9065	18.4027	18.2406	17.804	17.5006	999	999	20.8908	20.6076	20.7604	20.7798	24.4492	24.2719	15.7151	15.7895	20.2969	20.4354	14.4625	14.3608	13.9851	14.1035	11.2515	11.2118	11.2172	11.1463	15.8549	15.7547	11.5961	11.5431	17.2111
2w_3	2w	3	13.1815	13.145	24.1037	23.8726	24.7136	25.1356	16.2404	16.0757	18.2082	18.0145	18.9739	18.735	20.0892	19.8024	20.2106	20.2859	21.7209	22.3755	18.6421	18.5346	18.0096	17.877	29.3174	999	20.8705	20.3346	21.1685	21.2993	24.2243	25.2938	15.925	15.8257	20.6596	20.7095	14.8757	14.6652	14.5705	14.6074	11.4402	11.4089	11.4299	11.4178	16.4437	16.4248	11.9575	11.8616	17.5432
2w_30	2w	30	12.0523	11.9883	22.0683	21.8302	23.7246	24.394	15.5275	15.5583	17.4924	17.6222	19.0822	18.8671	19.9895	20.0186	20.0097	20.2169	21.3343	21.4189	17.0281	17.0932	16.9322	16.8012	999	999	21.084	20.2272	21.8183	21.8006	24.8305	24.186	15.4245	15.4006	20.3615	20.4276	14.2175	14.0539	13.9228	14.1528	11.1101	11.1403	11.1062	11.0594	15.9348	15.8586	11.488	11.4506	17.08
2w_4	2w	4	12.3542	12.3587	24.7821	24.8938	25.5346	26.1598	17.5382	17.632	19.5867	19.734	19.3675	19.1055	20.2384	20.1466	21.0892	21.1514	24.3959	23.8746	19.1425	19.0407	17.8619	17.8584	999	999	21.6666	22.0869	23.1824	23.5472	26.6391	25.4996	15.8054	15.7671	21.1942	21.3396	15.4199	15.2046	15.4784	15.3193	12.6032	12.4303	11.3109	11.2947	15.878	15.8195	12.2533	12.1727	18.4352
2w_5	2w	5	12.9999	13.1739	23.3823	23.2205	23.5505	23.5072	15.7019	15.8734	18.2685	18.219	18.5385	18.4943	20.1335	20.1604	19.6653	19.4729	21.9025	22.0461	18.5583	18.5838	18.2442	17.9671	999	999	20.8642	20.4924	20.5968	20.8381	24.3476	24.8573	15.994	15.9356	20.9266	21.1593	14.8988	14.8809	14.6919	14.6299	11.6307	11.6556	11.6153	11.6169	16.4476	16.2095	11.5357	11.9864	17.2909
2w_6	2w	6	11.7401	11.6846	20.8866	20.9237	23.1523	23.0467	14.5703	14.5286	16.6476	16.6459	18.1534	17.9753	19.0637	18.9773	19.2811	19.3479	20.6483	20.4225	16.2498	16.2661	16.7686	16.8039	999	999	19.639	19.3928	21.3952	21.5634	22.8733	23.0843	14.718	14.8505	19.8894	19.8521	13.2963	13.1073	13.2161	13.1952	10.1774	9.9927	10.235	10.2056	15.441	15.5194	10.8463	10.8096	16.1326
2w_7	2w	7	11.8097	12.0411	22.227	22.0417	24.2837	24.154	14.1318	13.8718	17.1833	16.1352	19.0014	18.8139	19.8314	19.2689	19.962	18.9835	20.7137	20.5811	17.0404	17.1256	16.5633	16.2096	999	999	19.0962	19.3555	22.5129	21.8839	23.2969	23.6738	14.1632	14.2132	19.3423	19.2086	13.8669	13.8675	13.4771	13.3382	10.7679	10.5013	10.0139	10.0957	15.2386	15.3049	10.851	9.72156	16.546
2w_8	2w	8	12.478	12.5811	23.7643	23.651	25.5888	25.1576	15.5559	15.5556	18.8048	19.2469	20.7433	20.7056	19.4889	19.3127	20.0903	20.423	22.1165	22.1899	17.9788	18.1055	16.389	16.814	999	999	20.708	19.9868	26.1673	24.9996	25.7324	24.9499	14.6595	14.7522	20.3495	20.2281	16.1814	15.3936	15.9405	15.6765	10.6957	10.8533	10.4019	10.3172	16.0042	15.9415	11.2899	11.2356	17.843
2w_9	2w	9	12.3119	12.1738	23.5424	23.2315	25.0377	23.9648	16.2102	16.0628	17.5768	17.3968	18.7558	18.7395	19.6049	19.538	20.0254	19.9015	22.294	22.2879	17.8815	17.5985	17.8067	17.6611	28.731	999	20.8972	20.4489	22.0251	21.7055	22.8124	23.6197	15.4098	15.3022	21.6989	21.1175	14.3132	14.0355	14.1201	14.1522	10.5028	10.5074	10.656	10.6186	16.3464	16.0649	11.4459	11.4193	17.5266
[truncated: 145 more columns]
